# Supplementary material for: 1(2,3),2(3,2),3(2,3),4(3,2)-Tetra­kis(1-benzothio­phena)cyclo­tetra­phane benzene sesquisolvate
Source: Acta Crystallogr Sect E Struct Rep Online. 2009 Jul 11;65(Pt 8):o1841. doi: 10.1107/S1600536809026178 (PMC2977466; doi:10.1107/S1600536809026178)
Supplement: Supplementary file 1 [file e-65-o1841-sup1.cif]

##############################################################################
###                                                                        ###
###        Electronic paper (Acta Crystallographica Section E)             ###
###                                                                        ###
##############################################################################
#                                                                            #
# This CIF contains the data in a paper accepted for publication in Acta     #
# Crystallographica Section E. It conforms to the requirements of Notes      #
# for Authors for Section E, and has been peer reviewed under the auspices   #
# of the IUCr Commission on Journals.                                        #
#                                                                            #
# Full details of the Crystallographic Information File format               #
# are given in the paper "The Crystallographic Information File (CIF):       #
# a New Standard Archive File for Crystallography" by S. R. Hall, F. H.      #
# Allen and I. D. Brown [Acta Cryst. (1991), A47, 655-685].                  #
#                                                                            #
# The current version of the core CIF dictionary is obtainable from          #
# ftp://ftp.iucr.org/pub/cif_core.dic. The current version number is 2.4.    #
#                                                                            #
# Software is freely available for graphical display of the structure(s) in  #
# this CIF.  For information consult the CIF home page http://www.iucr.org/  #
# cif/home.html                                                              #
#                                                                            #
# This file may be used for bona fide research purposes within the           #
# scientific community so long as proper attribution is given to the journal # 
# article from which it was obtained.                                        #
#                                                                            #
##############################################################################
                                             
data_global
_audit_creation_method     'form.cif (version 2.0)'
_journal_data_validation_number     ?
_journal_date_recd_electronic     2009-06-01
_journal_date_accepted     2009-07-06
_journal_name_full     'Acta Crystallographica, Section E'
_journal_year     2009
_journal_volume     65
_journal_issue      8
_journal_page_first     o1841
_journal_page_last     o1841
_journal_paper_category     QO
_journal_coeditor_code     HB2996
_publ_contact_author_name     'Wang, Hua'
_publ_contact_author_address
;
      College of Chemistry and Chemical Engineering,
      Henan University, Kaifeng 475004,
      P.R.China
;
_publ_contact_author_email     'hwang@henu.edu.cn'
_publ_contact_author_fax     ?
_publ_contact_author_phone     ?
_publ_section_title
;\
1(2,3),2(3,2),3(2,3),4(3,2)-Tetrakis(1-\
benzothiophena)cyclotetraphane benzene sesquisolvate
;
loop_
    _publ_author_name
    _publ_author_address
    'Wang, Zhi-Hua'
;
Key Laboratory for Special Functional Materials of the Ministry of Education,
Henan University, Kaifeng 475004,
People's Republic of China
;
    'Shi, Jian-Wu'
;
Key Laboratory for Special Functional Materials of the Ministry of Education,
Henan University, Kaifeng 475004,
People's Republic of China
;
    'Zhu, Sheng'
;
Key Laboratory for Special Functional Materials of the Ministry of Education,
Henan University, Kaifeng 475004,
People's Republic of China
;
    'Wang, Hua'
;
Key Laboratory for Special Functional Materials of the Ministry of Education,
Henan University, Kaifeng 475004,
People's Republic of China
;
_publ_section_synopsis     .
data_I
_audit_creation_method     SHELXL-97
_chemical_name_systematic
;
1(2,3),2(3,2),3(2,3),4(3,2)-\
Tetrakis(1-benzothiophena)cyclotetraphane benzene sesquisolvate
;
_chemical_name_common
;
Cycloocta[l,2-<i>b</i>:4,3-<i>b</i>':5,6-<i>b</i>'':8,7-
<i>b</i>''']tetrathionaphthene benzene sesquisolvate
;
_chemical_formula_moiety     'C41 H25 S4'
_chemical_formula_sum     'C41 H25 S4'
_chemical_formula_iupac     'C32 H16 S4 , 1.5C6H6'
_chemical_formula_weight     645.85
_chemical_melting_point     ?
_symmetry_cell_setting     Triclinic
_symmetry_space_group_name_H-M     'P -1'
_symmetry_space_group_name_Hall     '-P 1'
loop_
    _symmetry_equiv_pos_as_xyz
    'x, y, z'
    '-x, -y, -z'
_cell_length_a     9.5167(10)
_cell_length_b     13.3035(14)
_cell_length_c     13.9186(15)
_cell_angle_alpha     65.6740(10)
_cell_angle_beta     84.6460(10)
_cell_angle_gamma     81.9550(10)
_cell_volume     1588.7(3)
_cell_formula_units_Z     2
_cell_measurement_reflns_used     3538
_cell_measurement_theta_min     0.00
_cell_measurement_theta_max     0.00
_cell_measurement_temperature     294(2)
_exptl_crystal_description     block
_exptl_crystal_colour     yellow
_exptl_crystal_size_max     0.41
_exptl_crystal_size_mid     0.25
_exptl_crystal_size_min     0.15
_exptl_crystal_density_diffrn     1.350
_exptl_crystal_density_meas     ?
_exptl_crystal_density_method     'not measured'
_exptl_crystal_F_000     670
_exptl_absorpt_coefficient_mu     0.329
_exptl_absorpt_correction_type     multi-scan
_exptl_absorpt_process_details     '(SADABS; Bruker, 2001)'
_exptl_absorpt_correction_T_min     0.877
_exptl_absorpt_correction_T_max     0.952
_exptl_special_details
;
;
_diffrn_ambient_temperature     294(2)
_diffrn_radiation_type     MoK\a
_diffrn_radiation_wavelength     0.71073
_diffrn_radiation_source     'fine-focus sealed tube'
_diffrn_radiation_monochromator     graphite
_diffrn_measurement_device_type     'Bruker SMART CCD'
_diffrn_measurement_method     \w
_diffrn_detector_area_resol_mean     ?
_diffrn_reflns_number     11927
_diffrn_reflns_av_R_equivalents     0.0207
_diffrn_reflns_av_sigmaI/netI     0.0331
_diffrn_reflns_theta_min     2.59
_diffrn_reflns_theta_max     25.50
_diffrn_reflns_theta_full     25.50
_diffrn_measured_fraction_theta_max     0.994
_diffrn_measured_fraction_theta_full     0.994
_diffrn_reflns_limit_h_min     -11
_diffrn_reflns_limit_h_max     11
_diffrn_reflns_limit_k_min     -16
_diffrn_reflns_limit_k_max     16
_diffrn_reflns_limit_l_min     -16
_diffrn_reflns_limit_l_max     16
_diffrn_standards_number     0
_diffrn_standards_interval_count     ?
_diffrn_standards_interval_time     ?
_diffrn_standards_decay_%     ?
_refine_special_details
;
Refinement of <i>F</i>^2^ against ALL reflections. The weighted <i>R</i>-factor
<i>wR</i> and
goodness of fit <i>S</i> are based on <i>F</i>^2^, conventional
<i>R</i>-factors <i>R</i> are based
on <i>F</i>, with <i>F</i> set to zero for negative <i>F</i>^2^. The threshold
expression of
<i>F</i>^2^ > \s(<i>F</i>^2^) is used only for calculating <i>R</i>-factors(gt)
<i>etc</i>. and is
not relevant to the choice of reflections for refinement. <i>R</i>-factors
based
on <i>F</i>^2^ are statistically about twice as large as those based on
<i>F</i>, and <i>R</i>-
factors based on ALL data will be even larger.
;
_reflns_number_total     5873
_reflns_number_gt     4670
_reflns_threshold_expression     I>2\s(I)
_refine_ls_structure_factor_coef     Fsqd
_refine_ls_matrix_type     full
_refine_ls_R_factor_all     0.0591
_refine_ls_R_factor_gt     0.0455
_refine_ls_wR_factor_gt     0.1104
_refine_ls_wR_factor_ref     0.1206
_refine_ls_goodness_of_fit_ref     1.039
_refine_ls_restrained_S_all     1.039
_refine_ls_number_reflns     5873
_refine_ls_number_parameters     394
_refine_ls_number_restraints     0
_refine_ls_hydrogen_treatment     constr
_refine_ls_weighting_scheme     calc
_refine_ls_weighting_details
         'calc w=1/[\s^2^(Fo^2^)+(0.0507P)^2^+1.0002P] where P=(Fo^2^+2Fc^2^)/3'
_atom_sites_solution_hydrogens     geom
_atom_sites_solution_primary     direct
_atom_sites_solution_secondary     difmap
_refine_ls_shift/su_max     0.001
_refine_ls_shift/su_mean     0.000
_refine_diff_density_max     0.591
_refine_diff_density_min     -0.410
_refine_ls_extinction_method     none
_refine_ls_extinction_coef     ?
loop_
    _atom_type_symbol
    _atom_type_description
    _atom_type_scat_dispersion_real
    _atom_type_scat_dispersion_imag
    _atom_type_scat_source
    'C' 'C' 0.0033 0.0016
                         'International Tables Vol C Tables 4.2.6.8 and 6.1.1.4'
    'H' 'H' 0.0000 0.0000
                         'International Tables Vol C Tables 4.2.6.8 and 6.1.1.4'
    'S' 'S' 0.1246 0.1234
                         'International Tables Vol C Tables 4.2.6.8 and 6.1.1.4'
_computing_data_collection     'SMART (Bruker, 2001)'
_computing_cell_refinement     'SAINT (Bruker, 2001)'
_computing_data_reduction     'SAINT (Bruker, 2001)'
_computing_structure_solution     'SHELXS97 (Sheldrick, 2008)'
_computing_structure_refinement     'SHELXL97 (Sheldrick, 2008)'
_computing_molecular_graphics     'SHELXTL (Sheldrick, 2008)'
_computing_publication_material     'SHELXTL (Sheldrick, 2008)'
loop_
    _atom_site_type_symbol
    _atom_site_label
    _atom_site_fract_x
    _atom_site_fract_y
    _atom_site_fract_z
    _atom_site_U_iso_or_equiv
    _atom_site_adp_type
    _atom_site_calc_flag
    _atom_site_refinement_flags
    _atom_site_occupancy
    _atom_site_disorder_assembly
    _atom_site_disorder_group
    C C1 0.1068(3) 0.6386(2) 0.2230(2) 0.0397(6) Uani d . 1 . .
    C C2 0.0961(3) 0.5385(2) 0.2153(3) 0.0535(7) Uani d . 1 . .
    H H2 0.0810 0.5372 0.1507 0.064 Uiso calc R 1 . .
    C C3 0.1082(3) 0.4420(2) 0.3052(3) 0.0576(8) Uani d . 1 . .
    H H3 0.1015 0.3747 0.3013 0.069 Uiso calc R 1 . .
    C C4 0.1304(3) 0.4435(2) 0.4019(2) 0.0518(7) Uani d . 1 . .
    H H4 0.1388 0.3773 0.4617 0.062 Uiso calc R 1 . .
    C C5 0.1400(3) 0.5421(2) 0.4101(2) 0.0423(6) Uani d . 1 . .
    H H5 0.1547 0.5423 0.4751 0.051 Uiso calc R 1 . .
    C C6 0.1276(2) 0.6421(2) 0.31980(19) 0.0344(5) Uani d . 1 . .
    C C7 0.1259(2) 0.75439(19) 0.31116(18) 0.0319(5) Uani d . 1 . .
    C C8 0.1456(2) 0.78278(18) 0.40068(18) 0.0321(5) Uani d . 1 . .
    C C9 0.2687(2) 0.74267(19) 0.46507(18) 0.0347(5) Uani d . 1 . .
    C C10 0.3936(3) 0.6788(2) 0.4529(2) 0.0440(6) Uani d . 1 . .
    H H10 0.4040 0.6542 0.3988 0.053 Uiso calc R 1 . .
    C C11 0.5009(3) 0.6526(2) 0.5222(2) 0.0521(7) Uani d . 1 . .
    H H11 0.5836 0.6094 0.5150 0.063 Uiso calc R 1 . .
    C C12 0.4870(3) 0.6902(2) 0.6029(2) 0.0524(7) Uani d . 1 . .
    H H12 0.5608 0.6719 0.6486 0.063 Uiso calc R 1 . .
    C C13 0.3664(3) 0.7535(2) 0.6163(2) 0.0475(7) Uani d . 1 . .
    H H13 0.3576 0.7785 0.6700 0.057 Uiso calc R 1 . .
    C C14 0.2573(3) 0.7792(2) 0.54677(19) 0.0380(6) Uani d . 1 . .
    C C15 0.0472(3) 0.84729(19) 0.43395(18) 0.0332(5) Uani d . 1 . .
    C C16 -0.0901(2) 0.90222(18) 0.38884(18) 0.0323(5) Uani d . 1 . .
    C C17 -0.1138(2) 0.97723(18) 0.28804(18) 0.0326(5) Uani d . 1 . .
    C C18 -0.2632(3) 1.01481(19) 0.27136(19) 0.0358(5) Uani d . 1 . .
    C C19 -0.3476(3) 0.9663(2) 0.3631(2) 0.0398(6) Uani d . 1 . .
    C C20 -0.4957(3) 0.9883(2) 0.3643(3) 0.0529(7) Uani d . 1 . .
    H H20 -0.5503 0.9551 0.4256 0.063 Uiso calc R 1 . .
    C C21 -0.5581(3) 1.0605(3) 0.2721(3) 0.0611(8) Uani d . 1 . .
    H H21 -0.6563 1.0774 0.2714 0.073 Uiso calc R 1 . .
    C C22 -0.4768(3) 1.1085(3) 0.1800(3) 0.0592(8) Uani d . 1 . .
    H H22 -0.5216 1.1562 0.1184 0.071 Uiso calc R 1 . .
    C C23 -0.3308(3) 1.0868(2) 0.1784(2) 0.0469(6) Uani d . 1 . .
    H H23 -0.2777 1.1197 0.1163 0.056 Uiso calc R 1 . .
    C C24 0.0004(2) 1.01805(19) 0.20673(18) 0.0338(5) Uani d . 1 . .
    C C25 0.0249(3) 1.1333(2) 0.15376(18) 0.0362(5) Uani d . 1 . .
    C C26 -0.0462(3) 1.2254(2) 0.1694(2) 0.0448(6) Uani d . 1 . .
    H H26 -0.1216 1.2167 0.2187 0.054 Uiso calc R 1 . .
    C C27 -0.0033(4) 1.3285(2) 0.1110(2) 0.0567(8) Uani d . 1 . .
    H H27 -0.0507 1.3899 0.1208 0.068 Uiso calc R 1 . .
    C C28 0.1104(4) 1.3430(2) 0.0372(3) 0.0626(9) Uani d . 1 . .
    H H28 0.1383 1.4135 -0.0007 0.075 Uiso calc R 1 . .
    C C29 0.1816(3) 1.2545(2) 0.0197(2) 0.0532(7) Uani d . 1 . .
    H H29 0.2564 1.2643 -0.0301 0.064 Uiso calc R 1 . .
    C C30 0.1387(3) 1.1492(2) 0.07885(19) 0.0407(6) Uani d . 1 . .
    C C31 0.0942(3) 0.9515(2) 0.17253(18) 0.0355(5) Uani d . 1 . .
    C C32 0.1042(2) 0.83069(19) 0.21043(18) 0.0339(5) Uani d . 1 . .
    C C33 0.2633(3) 0.3588(4) 0.7185(2) 0.1020(15) Uani d G 1 . .
    H H33 0.1831 0.3940 0.6795 0.122 Uiso calc R 1 . .
    C C34 0.3502(5) 0.4197(2) 0.7428(3) 0.1141(19) Uani d G 1 . .
    H H34 0.3282 0.4961 0.7200 0.137 Uiso calc R 1 . .
    C C35 0.4697(4) 0.3670(4) 0.8010(3) 0.118(2) Uani d G 1 . .
    H H35 0.5277 0.4081 0.8172 0.142 Uiso calc R 1 . .
    C C36 0.5032(3) 0.2531(4) 0.8351(2) 0.1134(18) Uani d G 1 . .
    H H36 0.5837 0.2179 0.8737 0.136 Uiso calc R 1 . .
    C C37 0.4159(5) 0.1920(2) 0.8112(3) 0.1136(18) Uani d G 1 . .
    H H37 0.4373 0.1155 0.8345 0.136 Uiso calc R 1 . .
    C C38 0.2969(4) 0.2450(4) 0.7526(3) 0.1034(16) Uani d G 1 . .
    H H38 0.2391 0.2039 0.7360 0.124 Uiso calc R 1 . .
    C C39 0.4111(5) 0.4474(5) 0.0892(4) 0.1025(15) Uani d . 1 . .
    H H39 0.3517 0.4117 0.1468 0.123 Uiso calc R 1 . .
    C C40 0.5457(6) 0.4043(3) 0.0777(4) 0.0949(14) Uani d . 1 . .
    H H40 0.5791 0.3391 0.1330 0.114 Uiso calc R 1 . .
    C C41 0.6349(5) 0.4453(5) -0.0039(5) 0.1049(15) Uani d . 1 . .
    H H41 0.7238 0.4075 -0.0073 0.126 Uiso calc R 1 . .
    S S1 0.08749(7) 0.77085(6) 0.12239(5) 0.04378(18) Uani d . 1 . .
    S S2 0.09726(7) 0.86121(6) 0.54491(5) 0.04315(18) Uani d . 1 . .
    S S3 -0.24494(7) 0.87555(5) 0.46789(5) 0.04184(18) Uani d . 1 . .
    S S4 0.21218(7) 1.02532(6) 0.07232(5) 0.04525(18) Uani d . 1 . .
loop_
    _atom_site_aniso_label
    _atom_site_aniso_U_11
    _atom_site_aniso_U_22
    _atom_site_aniso_U_33
    _atom_site_aniso_U_12
    _atom_site_aniso_U_13
    _atom_site_aniso_U_23
    C1 0.0360(13) 0.0424(14) 0.0456(15) -0.0014(11) -0.0032(11) -0.0235(12)
    C2 0.0588(18) 0.0521(18) 0.0627(19) -0.0048(14) -0.0055(15) -0.0361(16)
    C3 0.0627(19) 0.0404(16) 0.079(2) -0.0048(14) -0.0038(16) -0.0334(16)
    C4 0.0505(17) 0.0332(14) 0.0655(19) -0.0007(12) -0.0030(14) -0.0150(13)
    C5 0.0404(14) 0.0366(14) 0.0457(15) 0.0000(11) -0.0030(11) -0.0136(12)
    C6 0.0302(12) 0.0353(13) 0.0400(13) -0.0012(10) -0.0030(10) -0.0180(11)
    C7 0.0289(12) 0.0340(12) 0.0335(12) 0.0007(9) -0.0036(9) -0.0150(10)
    C8 0.0369(13) 0.0277(12) 0.0294(12) -0.0030(10) -0.0037(10) -0.0089(10)
    C9 0.0361(13) 0.0332(13) 0.0313(12) -0.0042(10) -0.0038(10) -0.0088(10)
    C10 0.0386(14) 0.0479(15) 0.0423(15) 0.0001(12) -0.0018(11) -0.0167(12)
    C11 0.0365(15) 0.0588(18) 0.0518(17) 0.0031(13) -0.0085(12) -0.0142(14)
    C12 0.0424(16) 0.0625(19) 0.0447(16) -0.0080(14) -0.0149(12) -0.0107(14)
    C13 0.0498(16) 0.0538(17) 0.0402(15) -0.0083(13) -0.0102(12) -0.0179(13)
    C14 0.0419(14) 0.0351(13) 0.0342(13) -0.0050(11) -0.0045(11) -0.0104(11)
    C15 0.0394(13) 0.0300(12) 0.0282(12) -0.0045(10) -0.0028(10) -0.0093(10)
    C16 0.0365(13) 0.0274(12) 0.0329(12) -0.0015(10) -0.0015(10) -0.0128(10)
    C17 0.0367(13) 0.0256(12) 0.0359(13) -0.0017(10) -0.0040(10) -0.0129(10)
    C18 0.0377(13) 0.0281(12) 0.0420(14) -0.0016(10) -0.0044(11) -0.0146(11)
    C19 0.0383(14) 0.0335(13) 0.0470(15) -0.0005(11) -0.0032(11) -0.0164(12)
    C20 0.0386(15) 0.0533(17) 0.0676(19) -0.0058(13) 0.0030(14) -0.0260(15)
    C21 0.0336(15) 0.064(2) 0.082(2) 0.0037(14) -0.0114(15) -0.0259(18)
    C22 0.0475(17) 0.0550(18) 0.068(2) 0.0022(14) -0.0223(15) -0.0157(16)
    C23 0.0462(16) 0.0415(15) 0.0473(16) -0.0028(12) -0.0099(12) -0.0113(12)
    C24 0.0354(13) 0.0314(12) 0.0315(12) -0.0040(10) -0.0074(10) -0.0082(10)
    C25 0.0399(13) 0.0333(13) 0.0312(12) -0.0045(10) -0.0107(10) -0.0069(10)
    C26 0.0528(16) 0.0352(14) 0.0433(15) -0.0032(12) -0.0115(12) -0.0113(12)
    C27 0.074(2) 0.0338(15) 0.0590(19) -0.0044(14) -0.0219(16) -0.0124(14)
    C28 0.073(2) 0.0376(16) 0.065(2) -0.0198(15) -0.0213(17) -0.0003(15)
    C29 0.0536(17) 0.0489(17) 0.0443(16) -0.0188(14) -0.0070(13) -0.0010(13)
    C30 0.0433(14) 0.0392(14) 0.0325(13) -0.0090(11) -0.0094(11) -0.0043(11)
    C31 0.0373(13) 0.0363(13) 0.0301(12) -0.0049(10) -0.0038(10) -0.0100(10)
    C32 0.0329(12) 0.0363(13) 0.0342(13) -0.0038(10) -0.0003(10) -0.0160(11)
    C33 0.073(3) 0.145(5) 0.067(3) -0.004(3) 0.014(2) -0.028(3)
    C34 0.137(5) 0.065(3) 0.125(4) -0.030(3) 0.063(4) -0.032(3)
    C35 0.098(4) 0.177(6) 0.137(5) -0.086(4) 0.048(3) -0.111(5)
    C36 0.057(3) 0.182(6) 0.090(3) 0.013(3) -0.001(2) -0.053(4)
    C37 0.129(4) 0.073(3) 0.131(4) -0.004(3) 0.050(4) -0.047(3)
    C38 0.099(4) 0.139(5) 0.111(4) -0.058(3) 0.036(3) -0.084(4)
    C39 0.089(3) 0.132(4) 0.089(3) -0.032(3) -0.004(3) -0.040(3)
    C40 0.139(4) 0.054(2) 0.079(3) 0.003(3) -0.039(3) -0.010(2)
    C41 0.067(3) 0.154(5) 0.115(4) 0.001(3) -0.006(3) -0.079(4)
    S1 0.0533(4) 0.0462(4) 0.0358(3) -0.0035(3) -0.0077(3) -0.0201(3)
    S2 0.0516(4) 0.0441(4) 0.0374(4) 0.0043(3) -0.0097(3) -0.0215(3)
    S3 0.0403(4) 0.0389(4) 0.0388(4) -0.0031(3) 0.0036(3) -0.0097(3)
    S4 0.0438(4) 0.0461(4) 0.0380(4) -0.0069(3) 0.0046(3) -0.0099(3)
_geom_special_details
;
All e.s.d.'s (except the e.s.d. in the dihedral angle between two l.s. planes)
are estimated using the full covariance matrix. The cell e.s.d.'s are taken
into account individually in the estimation of e.s.d.'s in distances, angles
and torsion angles; correlations between e.s.d.'s in cell parameters are only
used when they are defined by crystal symmetry. An approximate (isotropic)
treatment of cell e.s.d.'s is used for estimating e.s.d.'s involving l.s.
planes.
;
loop_
    _geom_bond_atom_site_label_1
    _geom_bond_atom_site_label_2
    _geom_bond_site_symmetry_2
    _geom_bond_distance
    _geom_bond_publ_flag
    C1 C2 . 1.399(4) ?
    C1 C6 . 1.400(3) ?
    C1 S1 . 1.737(3) ?
    C2 C3 . 1.374(4) ?
    C2 H2 . 0.9300 ?
    C3 C4 . 1.390(4) ?
    C3 H3 . 0.9300 ?
    C4 C5 . 1.379(4) ?
    C4 H4 . 0.9300 ?
    C5 C6 . 1.403(3) ?
    C5 H5 . 0.9300 ?
    C6 C7 . 1.446(3) ?
    C7 C32 . 1.364(3) ?
    C7 C8 . 1.477(3) ?
    C8 C15 . 1.360(3) ?
    C8 C9 . 1.445(3) ?
    C9 C14 . 1.400(3) ?
    C9 C10 . 1.400(3) ?
    C10 C11 . 1.379(4) ?
    C10 H10 . 0.9300 ?
    C11 C12 . 1.395(4) ?
    C11 H11 . 0.9300 ?
    C12 C13 . 1.370(4) ?
    C12 H12 . 0.9300 ?
    C13 C14 . 1.395(3) ?
    C13 H13 . 0.9300 ?
    C14 S2 . 1.741(3) ?
    C15 C16 . 1.464(3) ?
    C15 S2 . 1.745(2) ?
    C16 C17 . 1.363(3) ?
    C16 S3 . 1.741(2) ?
    C17 C18 . 1.447(3) ?
    C17 C24 . 1.478(3) ?
    C18 C19 . 1.402(3) ?
    C18 C23 . 1.402(3) ?
    C19 C20 . 1.399(4) ?
    C19 S3 . 1.739(3) ?
    C20 C21 . 1.374(4) ?
    C20 H20 . 0.9300 ?
    C21 C22 . 1.388(4) ?
    C21 H21 . 0.9300 ?
    C22 C23 . 1.379(4) ?
    C22 H22 . 0.9300 ?
    C23 H23 . 0.9300 ?
    C24 C31 . 1.362(3) ?
    C24 C25 . 1.444(3) ?
    C25 C26 . 1.403(4) ?
    C25 C30 . 1.405(4) ?
    C26 C27 . 1.374(4) ?
    C26 H26 . 0.9300 ?
    C27 C28 . 1.397(5) ?
    C27 H27 . 0.9300 ?
    C28 C29 . 1.373(4) ?
    C28 H28 . 0.9300 ?
    C29 C30 . 1.398(4) ?
    C29 H29 . 0.9300 ?
    C30 S4 . 1.733(3) ?
    C31 C32 . 1.462(3) ?
    C31 S4 . 1.749(2) ?
    C32 S1 . 1.743(2) ?
    C33 C38 . 1.3855 ?
    C33 C34 . 1.3860 ?
    C33 H33 . 0.9300 ?
    C34 C35 . 1.3869 ?
    C34 H34 . 0.9300 ?
    C35 C36 . 1.3868 ?
    C35 H35 . 0.9300 ?
    C36 C37 . 1.3868 ?
    C36 H36 . 0.9300 ?
    C37 C38 . 1.3862 ?
    C37 H37 . 0.9300 ?
    C38 H38 . 0.9300 ?
    C39 C40 . 1.352(6) ?
    C39 C41 2_665 1.471(7) ?
    C39 H39 . 0.9300 ?
    C40 C41 . 1.322(6) ?
    C40 H40 . 0.9300 ?
    C41 C39 2_665 1.471(7) ?
    C41 H41 . 0.9300 ?
loop_
    _geom_angle_atom_site_label_1
    _geom_angle_atom_site_label_2
    _geom_angle_atom_site_label_3
    _geom_angle_site_symmetry_1
    _geom_angle_site_symmetry_3
    _geom_angle
    _geom_angle_publ_flag
    C2 C1 C6 . . 121.4(3) ?
    C2 C1 S1 . . 126.9(2) ?
    C6 C1 S1 . . 111.54(18) ?
    C3 C2 C1 . . 118.5(3) ?
    C3 C2 H2 . . 120.8 ?
    C1 C2 H2 . . 120.8 ?
    C2 C3 C4 . . 121.0(3) ?
    C2 C3 H3 . . 119.5 ?
    C4 C3 H3 . . 119.5 ?
    C5 C4 C3 . . 120.8(3) ?
    C5 C4 H4 . . 119.6 ?
    C3 C4 H4 . . 119.6 ?
    C4 C5 C6 . . 119.7(3) ?
    C4 C5 H5 . . 120.2 ?
    C6 C5 H5 . . 120.2 ?
    C1 C6 C5 . . 118.6(2) ?
    C1 C6 C7 . . 112.3(2) ?
    C5 C6 C7 . . 129.0(2) ?
    C32 C7 C6 . . 111.9(2) ?
    C32 C7 C8 . . 124.2(2) ?
    C6 C7 C8 . . 124.0(2) ?
    C15 C8 C9 . . 112.2(2) ?
    C15 C8 C7 . . 123.5(2) ?
    C9 C8 C7 . . 124.2(2) ?
    C14 C9 C10 . . 118.8(2) ?
    C14 C9 C8 . . 112.2(2) ?
    C10 C9 C8 . . 128.9(2) ?
    C11 C10 C9 . . 119.3(3) ?
    C11 C10 H10 . . 120.4 ?
    C9 C10 H10 . . 120.4 ?
    C10 C11 C12 . . 120.8(3) ?
    C10 C11 H11 . . 119.6 ?
    C12 C11 H11 . . 119.6 ?
    C13 C12 C11 . . 121.2(3) ?
    C13 C12 H12 . . 119.4 ?
    C11 C12 H12 . . 119.4 ?
    C12 C13 C14 . . 118.1(3) ?
    C12 C13 H13 . . 121.0 ?
    C14 C13 H13 . . 121.0 ?
    C13 C14 C9 . . 121.8(2) ?
    C13 C14 S2 . . 126.7(2) ?
    C9 C14 S2 . . 111.44(18) ?
    C8 C15 C16 . . 127.9(2) ?
    C8 C15 S2 . . 113.03(18) ?
    C16 C15 S2 . . 119.06(17) ?
    C17 C16 C15 . . 127.1(2) ?
    C17 C16 S3 . . 113.18(18) ?
    C15 C16 S3 . . 119.76(17) ?
    C16 C17 C18 . . 111.9(2) ?
    C16 C17 C24 . . 123.9(2) ?
    C18 C17 C24 . . 124.2(2) ?
    C19 C18 C23 . . 118.4(2) ?
    C19 C18 C17 . . 112.2(2) ?
    C23 C18 C17 . . 129.3(2) ?
    C20 C19 C18 . . 122.0(2) ?
    C20 C19 S3 . . 126.6(2) ?
    C18 C19 S3 . . 111.39(18) ?
    C21 C20 C19 . . 118.0(3) ?
    C21 C20 H20 . . 121.0 ?
    C19 C20 H20 . . 121.0 ?
    C20 C21 C22 . . 121.0(3) ?
    C20 C21 H21 . . 119.5 ?
    C22 C21 H21 . . 119.5 ?
    C23 C22 C21 . . 121.1(3) ?
    C23 C22 H22 . . 119.4 ?
    C21 C22 H22 . . 119.4 ?
    C22 C23 C18 . . 119.5(3) ?
    C22 C23 H23 . . 120.3 ?
    C18 C23 H23 . . 120.3 ?
    C31 C24 C25 . . 112.1(2) ?
    C31 C24 C17 . . 123.9(2) ?
    C25 C24 C17 . . 124.0(2) ?
    C26 C25 C30 . . 118.9(2) ?
    C26 C25 C24 . . 128.9(2) ?
    C30 C25 C24 . . 112.2(2) ?
    C27 C26 C25 . . 119.2(3) ?
    C27 C26 H26 . . 120.4 ?
    C25 C26 H26 . . 120.4 ?
    C26 C27 C28 . . 121.1(3) ?
    C26 C27 H27 . . 119.4 ?
    C28 C27 H27 . . 119.4 ?
    C29 C28 C27 . . 120.9(3) ?
    C29 C28 H28 . . 119.5 ?
    C27 C28 H28 . . 119.5 ?
    C28 C29 C30 . . 118.3(3) ?
    C28 C29 H29 . . 120.9 ?
    C30 C29 H29 . . 120.9 ?
    C29 C30 C25 . . 121.5(3) ?
    C29 C30 S4 . . 126.9(2) ?
    C25 C30 S4 . . 111.60(18) ?
    C24 C31 C32 . . 127.3(2) ?
    C24 C31 S4 . . 112.96(18) ?
    C32 C31 S4 . . 119.71(18) ?
    C7 C32 C31 . . 127.2(2) ?
    C7 C32 S1 . . 113.15(18) ?
    C31 C32 S1 . . 119.69(17) ?
    C38 C33 C34 . . 119.6 ?
    C38 C33 H33 . . 120.2 ?
    C34 C33 H33 . . 120.2 ?
    C33 C34 C35 . . 120.1 ?
    C33 C34 H34 . . 119.9 ?
    C35 C34 H34 . . 119.9 ?
    C36 C35 C34 . . 120.2 ?
    C36 C35 H35 . . 119.9 ?
    C34 C35 H35 . . 119.9 ?
    C35 C36 C37 . . 119.7 ?
    C35 C36 H36 . . 120.2 ?
    C37 C36 H36 . . 120.2 ?
    C38 C37 C36 . . 120.0 ?
    C38 C37 H37 . . 120.0 ?
    C36 C37 H37 . . 120.0 ?
    C33 C38 C37 . . 120.4 ?
    C33 C38 H38 . . 119.8 ?
    C37 C38 H38 . . 119.8 ?
    C40 C39 C41 . 2_665 115.2(4) ?
    C40 C39 H39 . . 122.4 ?
    C41 C39 H39 2_665 . 122.4 ?
    C41 C40 C39 . . 126.8(4) ?
    C41 C40 H40 . . 116.6 ?
    C39 C40 H40 . . 116.6 ?
    C40 C41 C39 . 2_665 117.8(4) ?
    C40 C41 H41 . . 121.1 ?
    C39 C41 H41 2_665 . 121.1 ?
    C1 S1 C32 . . 91.15(12) ?
    C14 S2 C15 . . 91.10(12) ?
    C19 S3 C16 . . 91.25(12) ?
    C30 S4 C31 . . 91.14(12) ?
loop_
    _geom_torsion_atom_site_label_1
    _geom_torsion_atom_site_label_2
    _geom_torsion_atom_site_label_3
    _geom_torsion_atom_site_label_4
    _geom_torsion_site_symmetry_1
    _geom_torsion_site_symmetry_2
    _geom_torsion_site_symmetry_3
    _geom_torsion_site_symmetry_4
    _geom_torsion
    _geom_torsion_publ_flag
    C6 C1 C2 C3 . . . . -0.8(4) ?
    S1 C1 C2 C3 . . . . -177.0(2) ?
    C1 C2 C3 C4 . . . . 0.1(4) ?
    C2 C3 C4 C5 . . . . 0.3(5) ?
    C3 C4 C5 C6 . . . . -0.1(4) ?
    C2 C1 C6 C5 . . . . 1.0(4) ?
    S1 C1 C6 C5 . . . . 177.75(18) ?
    C2 C1 C6 C7 . . . . -176.0(2) ?
    S1 C1 C6 C7 . . . . 0.7(3) ?
    C4 C5 C6 C1 . . . . -0.5(4) ?
    C4 C5 C6 C7 . . . . 175.9(2) ?
    C1 C6 C7 C32 . . . . 0.0(3) ?
    C5 C6 C7 C32 . . . . -176.6(2) ?
    C1 C6 C7 C8 . . . . -179.8(2) ?
    C5 C6 C7 C8 . . . . 3.6(4) ?
    C32 C7 C8 C15 . . . . 59.8(3) ?
    C6 C7 C8 C15 . . . . -120.5(3) ?
    C32 C7 C8 C9 . . . . -122.4(3) ?
    C6 C7 C8 C9 . . . . 57.4(3) ?
    C15 C8 C9 C14 . . . . 0.3(3) ?
    C7 C8 C9 C14 . . . . -177.8(2) ?
    C15 C8 C9 C10 . . . . -176.9(2) ?
    C7 C8 C9 C10 . . . . 5.0(4) ?
    C14 C9 C10 C11 . . . . 0.7(4) ?
    C8 C9 C10 C11 . . . . 177.8(2) ?
    C9 C10 C11 C12 . . . . -0.8(4) ?
    C10 C11 C12 C13 . . . . 0.4(4) ?
    C11 C12 C13 C14 . . . . 0.2(4) ?
    C12 C13 C14 C9 . . . . -0.3(4) ?
    C12 C13 C14 S2 . . . . -177.9(2) ?
    C10 C9 C14 C13 . . . . -0.2(4) ?
    C8 C9 C14 C13 . . . . -177.7(2) ?
    C10 C9 C14 S2 . . . . 177.79(19) ?
    C8 C9 C14 S2 . . . . 0.2(3) ?
    C9 C8 C15 C16 . . . . -180.0(2) ?
    C7 C8 C15 C16 . . . . -1.9(4) ?
    C9 C8 C15 S2 . . . . -0.7(3) ?
    C7 C8 C15 S2 . . . . 177.35(18) ?
    C8 C15 C16 C17 . . . . -58.0(4) ?
    S2 C15 C16 C17 . . . . 122.8(2) ?
    C8 C15 C16 S3 . . . . 123.5(2) ?
    S2 C15 C16 S3 . . . . -55.7(2) ?
    C15 C16 C17 C18 . . . . -179.7(2) ?
    S3 C16 C17 C18 . . . . -1.0(3) ?
    C15 C16 C17 C24 . . . . -1.7(4) ?
    S3 C16 C17 C24 . . . . 177.01(18) ?
    C16 C17 C18 C19 . . . . 0.8(3) ?
    C24 C17 C18 C19 . . . . -177.2(2) ?
    C16 C17 C18 C23 . . . . -176.6(2) ?
    C24 C17 C18 C23 . . . . 5.4(4) ?
    C23 C18 C19 C20 . . . . -0.4(4) ?
    C17 C18 C19 C20 . . . . -178.1(2) ?
    C23 C18 C19 S3 . . . . 177.46(19) ?
    C17 C18 C19 S3 . . . . -0.3(3) ?
    C18 C19 C20 C21 . . . . -0.4(4) ?
    S3 C19 C20 C21 . . . . -178.0(2) ?
    C19 C20 C21 C22 . . . . 1.2(5) ?
    C20 C21 C22 C23 . . . . -1.0(5) ?
    C21 C22 C23 C18 . . . . 0.1(4) ?
    C19 C18 C23 C22 . . . . 0.6(4) ?
    C17 C18 C23 C22 . . . . 177.9(3) ?
    C16 C17 C24 C31 . . . . 60.4(3) ?
    C18 C17 C24 C31 . . . . -121.9(3) ?
    C16 C17 C24 C25 . . . . -120.1(3) ?
    C18 C17 C24 C25 . . . . 57.7(3) ?
    C31 C24 C25 C26 . . . . -178.0(2) ?
    C17 C24 C25 C26 . . . . 2.4(4) ?
    C31 C24 C25 C30 . . . . 0.6(3) ?
    C17 C24 C25 C30 . . . . -179.0(2) ?
    C30 C25 C26 C27 . . . . 0.2(4) ?
    C24 C25 C26 C27 . . . . 178.7(2) ?
    C25 C26 C27 C28 . . . . -0.5(4) ?
    C26 C27 C28 C29 . . . . 0.8(5) ?
    C27 C28 C29 C30 . . . . -0.9(4) ?
    C28 C29 C30 C25 . . . . 0.6(4) ?
    C28 C29 C30 S4 . . . . -179.3(2) ?
    C26 C25 C30 C29 . . . . -0.3(4) ?
    C24 C25 C30 C29 . . . . -179.0(2) ?
    C26 C25 C30 S4 . . . . 179.67(19) ?
    C24 C25 C30 S4 . . . . 0.9(3) ?
    C25 C24 C31 C32 . . . . 178.0(2) ?
    C17 C24 C31 C32 . . . . -2.5(4) ?
    C25 C24 C31 S4 . . . . -1.9(3) ?
    C17 C24 C31 S4 . . . . 177.73(18) ?
    C6 C7 C32 C31 . . . . 179.1(2) ?
    C8 C7 C32 C31 . . . . -1.1(4) ?
    C6 C7 C32 S1 . . . . -0.7(3) ?
    C8 C7 C32 S1 . . . . 179.04(18) ?
    C24 C31 C32 C7 . . . . -58.1(4) ?
    S4 C31 C32 C7 . . . . 121.7(2) ?
    C24 C31 C32 S1 . . . . 121.7(2) ?
    S4 C31 C32 S1 . . . . -58.5(2) ?
    C38 C33 C34 C35 . . . . -0.1 ?
    C33 C34 C35 C36 . . . . 0.1 ?
    C34 C35 C36 C37 . . . . -0.4 ?
    C35 C36 C37 C38 . . . . 0.7 ?
    C34 C33 C38 C37 . . . . 0.4 ?
    C36 C37 C38 C33 . . . . -0.7 ?
    C41 C39 C40 C41 2_665 . . . -4.3(8) ?
    C39 C40 C41 C39 . . . 2_665 4.4(8) ?
    C2 C1 S1 C32 . . . . 175.6(3) ?
    C6 C1 S1 C32 . . . . -0.98(19) ?
    C7 C32 S1 C1 . . . . 1.00(19) ?
    C31 C32 S1 C1 . . . . -178.9(2) ?
    C13 C14 S2 C15 . . . . 177.3(2) ?
    C9 C14 S2 C15 . . . . -0.55(19) ?
    C8 C15 S2 C14 . . . . 0.74(19) ?
    C16 C15 S2 C14 . . . . -179.94(19) ?
    C20 C19 S3 C16 . . . . 177.5(2) ?
    C18 C19 S3 C16 . . . . -0.24(19) ?
    C17 C16 S3 C19 . . . . 0.72(19) ?
    C15 C16 S3 C19 . . . . 179.49(19) ?
    C29 C30 S4 C31 . . . . 178.3(2) ?
    C25 C30 S4 C31 . . . . -1.62(19) ?
    C24 C31 S4 C30 . . . . 2.02(19) ?
    C32 C31 S4 C30 . . . . -177.8(2) ?
