# Supplementary material for: 1(2,3),2(3,2),3(2,3),4(3,2)-Tetra­kis(1-benzothio­phena)cyclo­tetra­phane benzene sesquisolvate
Source: Acta Crystallogr Sect E Struct Rep Online. 2009 Jul 11;65(Pt 8):o1841. doi: 10.1107/S1600536809026178 (PMC2977466; doi:10.1107/S1600536809026178)
Supplement: Supplementary file 2 [file e-65-o1841-Isup2.hkl]

# 
# h,k,l, Fc-squared, Fo-squared, sigma(Fo-squared) and status flag 
# 
data_I
_shelx_title ' B in P-1' 
_shelx_refln_list_code          4 
_shelx_F_calc_maximum      147.74 
_exptl_crystal_F_000       670.00 
_reflns_d_resolution_high  0.8255 
 
loop_ 
 _symmetry_equiv_pos_as_xyz 
 'x, y, z' 
 '-x, -y, -z' 
 
_cell_length_a     9.5167 
_cell_length_b    13.3035 
_cell_length_c    13.9186 
_cell_angle_alpha  65.674 
_cell_angle_beta   84.646 
_cell_angle_gamma  81.955 
 
_shelx_F_squared_multiplier     1.000 
 
loop_ 
 _refln_index_h 
 _refln_index_k 
 _refln_index_l 
 _refln_F_squared_calc 
 _refln_F_squared_meas 
 _refln_F_squared_sigma 
 _refln_observed_status 
   2   0   0     2165.26     2296.39     18.57 o 
   3   0   0     3992.28     3939.47     28.64 o 
   4   0   0      687.70      750.15     12.22 o 
   5   0   0     3905.51     4133.97     43.61 o 
   6   0   0     1106.73      987.03     14.47 o 
   7   0   0      288.06      257.52      7.92 o 
   8   0   0     1298.58     1253.43     28.88 o 
   9   0   0      278.12      260.86     11.52 o 
  10   0   0       81.62       85.44     11.54 o 
  11   0   0        4.75        0.22      4.89 o 
 -11   1   0        2.92        6.21      6.15 o 
 -10   1   0       63.42       70.12      7.72 o 
  -9   1   0      280.40      286.52     12.17 o 
  -8   1   0       76.53       71.45      6.77 o 
  -7   1   0       24.04       22.86      5.01 o 
  -6   1   0        8.61       14.81      2.56 o 
  -5   1   0       51.40       39.14      5.48 o 
  -4   1   0        2.02        3.33      1.35 o 
  -3   1   0     5212.97     4921.21     40.50 o 
  -2   1   0     5320.39     5652.02     36.80 o 
   1   1   0     4237.13     4567.39     35.84 o 
   2   1   0      620.06      636.06      7.14 o 
   3   1   0     7135.71     6862.20     45.32 o 
   4   1   0     7687.08     7600.31     51.60 o 
   5   1   0        2.88        3.54      2.63 o 
   6   1   0      689.33      647.89     11.57 o 
   7   1   0     1103.89     1166.66     17.20 o 
   8   1   0      105.81       99.92      5.86 o 
   9   1   0       97.85       81.84      7.30 o 
  10   1   0       23.42       16.02      4.25 o 
  11   1   0       68.58       50.56     10.13 o 
 -11   2   0        9.30       19.96      8.01 o 
 -10   2   0       64.72       72.67     12.47 o 
  -9   2   0      689.18      676.63     18.76 o 
  -8   2   0       17.53        6.29      4.17 o 
  -7   2   0       35.18       35.88      3.83 o 
  -6   2   0      461.98      479.41     10.09 o 
  -5   2   0      790.56      707.17     13.77 o 
  -4   2   0      988.70      984.61     12.52 o 
  -3   2   0     1065.87     1097.73     14.99 o 
  -2   2   0     1940.08     1747.25     19.47 o 
  -1   2   0      102.59      114.79      2.80 o 
   0   2   0      226.30      226.32      4.46 o 
   1   2   0      515.59      478.07      7.48 o 
   2   2   0       76.57       57.75      2.20 o 
   3   2   0      883.15      863.28     10.11 o 
   4   2   0     1226.27     1188.36     13.66 o 
   5   2   0      200.04      210.06      5.97 o 
   6   2   0       34.50       43.42      3.60 o 
   7   2   0        1.73        0.58      2.01 o 
   8   2   0       82.77       89.91      5.64 o 
   9   2   0       19.91       23.66      4.45 o 
  10   2   0       25.13       30.66      7.95 o 
  11   2   0        0.42       -1.08      4.31 o 
 -10   3   0      141.68      166.03     17.02 o 
  -9   3   0       66.21       44.93      9.64 o 
  -8   3   0        0.60       -0.16      2.62 o 
  -7   3   0      356.11      352.33      9.46 o 
  -6   3   0      799.08      854.83     14.05 o 
  -5   3   0     1168.14     1074.90     14.86 o 
  -4   3   0     1283.03     1341.19     15.70 o 
  -3   3   0       22.43       17.75      2.03 o 
  -2   3   0      558.80      604.71      8.37 o 
  -1   3   0       27.67       17.99      3.21 o 
   0   3   0       28.34       54.43      2.25 o 
   1   3   0    15378.80    15099.75    111.76 o 
   2   3   0      133.47      153.74      5.24 o 
   3   3   0      590.32      505.50      8.79 o 
   4   3   0     1328.04     1246.50     14.18 o 
   5   3   0        2.73        5.01      1.73 o 
   6   3   0      408.03      400.07      9.07 o 
   7   3   0      151.96      151.37      6.34 o 
   8   3   0       57.24       45.86      4.50 o 
   9   3   0       54.87       40.36      8.42 o 
  10   3   0       76.66       75.35     11.22 o 
  11   3   0        3.80        4.50      5.09 o 
 -10   4   0        9.53        9.81      5.91 o 
  -9   4   0       63.14       57.94     10.93 o 
  -8   4   0      260.82      246.49     17.32 o 
  -7   4   0       40.92       50.94     10.86 o 
  -6   4   0      236.64      236.93      7.50 o 
  -5   4   0      446.15      479.27      9.98 o 
  -4   4   0       41.78       74.57      3.99 o 
  -3   4   0       92.25       59.35      3.31 o 
  -2   4   0      245.35      249.13      5.68 o 
  -1   4   0      716.57      783.13     10.79 o 
   0   4   0       33.24       54.64      3.86 o 
   1   4   0      531.71      592.48      7.59 o 
   2   4   0     5563.77     5696.69     76.96 o 
   3   4   0       19.80       26.92      2.09 o 
   4   4   0      143.61      148.68      4.56 o 
   5   4   0        4.69        3.03      1.66 o 
   6   4   0       47.11       51.77      3.90 o 
   7   4   0        4.21        7.19      2.44 o 
   8   4   0       23.26       23.71      4.42 o 
   9   4   0        2.20       -0.45      3.27 o 
  10   4   0       24.85       16.35      6.80 o 
  11   4   0       22.89       38.11      9.16 o 
 -10   5   0       51.55       41.90     10.87 o 
  -9   5   0       82.80       57.12     11.24 o 
  -8   5   0      127.45      152.93     15.57 o 
  -7   5   0       28.23       20.96      6.58 o 
  -6   5   0        7.12        7.76      2.75 o 
  -5   5   0       67.09       59.16      4.30 o 
  -4   5   0      467.58      570.95     10.67 o 
  -3   5   0       52.66       89.93      6.00 o 
  -2   5   0        0.53        1.97      1.43 o 
  -1   5   0       35.19       40.88      2.77 o 
   0   5   0     1297.64     1388.44     17.19 o 
   1   5   0      429.14      472.62      7.36 o 
   2   5   0        7.07        2.61      2.69 o 
   3   5   0      546.34      567.08     11.46 o 
   4   5   0       16.19       16.44      2.04 o 
   5   5   0      193.74      226.57      6.32 o 
   6   5   0       27.75       22.09      4.15 o 
   7   5   0       91.30       95.08      7.21 o 
   8   5   0       45.69       32.40      5.05 o 
   9   5   0      319.16      345.53     13.51 o 
  10   5   0        6.39        8.42      5.24 o 
  11   5   0       69.72       82.89     13.23 o 
  -9   6   0       27.73       22.50      7.90 o 
  -8   6   0        0.00       -1.32      4.33 o 
  -7   6   0      112.34       97.39     12.80 o 
  -6   6   0       51.49       48.94     13.50 o 
  -5   6   0        2.64        3.06      2.17 o 
  -4   6   0        0.61        3.95      2.11 o 
  -3   6   0        4.44       -1.75      1.63 o 
  -2   6   0       33.96       57.67      3.64 o 
  -1   6   0       46.95       57.91      3.52 o 
   0   6   0        8.65       14.40      2.01 o 
   1   6   0      601.23      688.99      9.95 o 
   2   6   0     1363.61     1609.08     16.17 o 
   3   6   0      234.26      259.06      5.60 o 
   4   6   0      859.96      868.83     17.78 o 
   5   6   0      293.79      285.80     10.60 o 
   6   6   0        2.66        5.58      2.74 o 
   7   6   0      266.31      251.88     10.99 o 
   8   6   0      473.59      488.58     24.66 o 
   9   6   0      141.47      132.11      9.44 o 
  10   6   0       86.47       87.09     13.01 o 
  -9   7   0        0.76       -3.77      5.22 o 
  -8   7   0        0.26        6.60      5.56 o 
  -7   7   0        3.31       -2.49      3.81 o 
  -6   7   0       25.81       29.46      5.25 o 
  -5   7   0        0.41       -0.93      2.14 o 
  -4   7   0       82.90      110.01      5.62 o 
  -3   7   0       55.03       38.69      3.68 o 
  -2   7   0       74.61       62.03      4.82 o 
  -1   7   0      284.49      311.21      7.69 o 
   0   7   0      319.42      296.27      7.23 o 
   1   7   0       18.33       12.35      2.10 o 
   2   7   0      130.88      137.94      4.62 o 
   3   7   0      151.79      159.68      9.44 o 
   4   7   0      326.58      326.82     11.51 o 
   5   7   0      261.94      227.45     10.05 o 
   6   7   0        0.73        3.19      2.79 o 
   7   7   0       20.10       17.54      4.05 o 
   8   7   0      317.18      338.83     20.15 o 
   9   7   0       14.81        9.62      6.15 o 
  10   7   0       15.80       26.35      8.23 o 
  -8   8   0       49.75       37.72      9.53 o 
  -7   8   0        5.14        4.89      4.72 o 
  -6   8   0       41.54       38.93      8.92 o 
  -5   8   0      346.44      327.78     32.50 o 
  -4   8   0       83.55       86.21      5.43 o 
  -3   8   0       35.26       28.60      5.37 o 
  -2   8   0       38.02       47.32      4.05 o 
  -1   8   0     2003.66     1975.54     22.40 o 
   0   8   0     1489.84     1631.91     19.65 o 
   1   8   0       37.41       47.21      3.54 o 
   2   8   0      599.24      605.82     15.43 o 
   3   8   0       38.13       26.36      4.48 o 
   4   8   0      707.47      632.70     16.71 o 
   5   8   0        2.20        3.02      2.37 o 
   6   8   0      346.67      352.95     13.31 o 
   7   8   0       83.16       85.00      7.92 o 
   8   8   0      182.92      202.65     16.14 o 
   9   8   0        9.12        2.27      3.25 o 
  10   8   0       49.11       51.68     11.39 o 
  -8   9   0      133.65      143.36     17.37 o 
  -7   9   0       69.23       54.02     10.72 o 
  -6   9   0       67.66       64.11     11.13 o 
  -5   9   0       20.27       12.00      3.73 o 
  -4   9   0      227.17      231.18     10.64 o 
  -3   9   0     1092.99     1147.12     17.94 o 
  -2   9   0      226.32      205.98      7.57 o 
  -1   9   0      394.87      386.25     11.22 o 
   0   9   0     2044.96     2096.85     23.89 o 
   1   9   0      119.83      128.96      7.98 o 
   2   9   0      198.87      216.19      9.80 o 
   3   9   0      648.48      593.89     16.58 o 
   4   9   0      574.95      582.18     16.69 o 
   5   9   0      161.93      167.92      9.93 o 
   6   9   0      417.93      414.90     29.77 o 
   7   9   0      200.39      208.76     16.59 o 
   8   9   0      214.26      240.29     12.55 o 
   9   9   0       12.75       13.56      4.64 o 
  -7  10   0        4.38       -0.69      4.96 o 
  -5  10   0       90.75       83.81      7.86 o 
  -4  10   0      142.13      137.71      9.18 o 
  -3  10   0      122.62      114.45     13.21 o 
  -2  10   0        6.16        7.92      2.81 o 
  -1  10   0      147.89      166.02      9.41 o 
   0  10   0      855.83      780.54     18.86 o 
   1  10   0     1440.64     1416.87     26.47 o 
   2  10   0        7.76        7.32      3.09 o 
   3  10   0      735.44      663.85     18.42 o 
   4  10   0      724.09      701.38     19.39 o 
   5  10   0      203.53      200.51     14.36 o 
   6  10   0        0.01       -1.09      2.62 o 
   7  10   0        0.01        5.18      7.08 o 
   8  10   0        2.28       -0.70      3.31 o 
   9  10   0       66.73       85.67      9.54 o 
  -6  11   0      246.96      285.68     19.60 o 
  -5  11   0        9.97       10.73      4.23 o 
  -4  11   0        0.66        1.39      2.77 o 
  -3  11   0       55.31       45.84      6.08 o 
  -2  11   0        0.25        1.43      4.22 o 
  -1  11   0        7.01       11.66      3.85 o 
   0  11   0      397.47      367.70     13.39 o 
   1  11   0      495.05      476.71     15.54 o 
   2  11   0       38.12       23.74      9.43 o 
   3  11   0        0.76        1.93      2.98 o 
   4  11   0       38.08       23.95      5.21 o 
   5  11   0       83.59       76.13     10.13 o 
   6  11   0        1.34       -0.72      3.01 o 
   7  11   0      151.97      161.17     11.60 o 
   8  11   0       55.23       77.40      9.19 o 
  -5  12   0       10.69       18.60      7.30 o 
  -4  12   0       30.35       32.13      6.20 o 
  -3  12   0      374.91      351.55     21.28 o 
  -2  12   0      543.31      583.56     27.65 o 
  -1  12   0       97.93      125.65     14.27 o 
   0  12   0       54.04       68.15      7.25 o 
   1  12   0      563.62      525.24     17.26 o 
   2  12   0      117.80      129.85     13.36 o 
   3  12   0       77.05       69.70      7.85 o 
   4  12   0       67.74       63.23      7.83 o 
   5  12   0       14.19       13.01      5.28 o 
   6  12   0       13.94       11.77      4.63 o 
   7  12   0       54.77       80.47      9.63 o 
  -4  13   0       25.53       30.25      9.20 o 
  -3  13   0       50.04       56.69     11.24 o 
  -2  13   0      438.84      423.48     24.68 o 
  -1  13   0      110.83       97.42     14.01 o 
   0  13   0        9.60        8.51      5.89 o 
   1  13   0       36.09       34.93      5.84 o 
   2  13   0       12.95        4.33      3.06 o 
   3  13   0       27.25       20.59      5.58 o 
   4  13   0       53.19       58.82      7.96 o 
   5  13   0        3.66        1.58      3.61 o 
   6  13   0        2.25        0.68      3.48 o 
  -2  14   0       22.12       32.28      9.48 o 
  -1  14   0        0.68       -6.17      4.63 o 
   0  14   0        0.03       -0.84      5.76 o 
   1  14   0      117.84      140.98     16.80 o 
   2  14   0        7.10       13.74      4.82 o 
   3  14   0        1.37        0.09      3.59 o 
   4  14   0       11.24       11.06      4.95 o 
  -3 -14   1      425.29      465.62     18.88 o 
  -2 -14   1        5.16        4.53      5.95 o 
  -1 -14   1      101.12      125.50     16.95 o 
   0 -14   1       14.67       20.61      8.12 o 
  -5 -13   1        2.66        5.49      4.11 o 
  -4 -13   1      224.52      239.56     13.83 o 
  -3 -13   1      400.31      370.70     16.02 o 
  -2 -13   1        4.75       -0.01      3.46 o 
  -1 -13   1       34.11       29.17      9.57 o 
   0 -13   1        0.32        2.79      5.46 o 
   1 -13   1        0.10        5.91      5.69 o 
   2 -13   1      128.26      118.61     15.37 o 
   3 -13   1       83.29       80.98     13.25 o 
  -7 -12   1        1.27        1.61      3.91 o 
  -6 -12   1       67.26       75.51      8.97 o 
  -5 -12   1        1.55        1.99      4.61 o 
  -4 -12   1       29.94       44.88      6.89 o 
  -3 -12   1        0.75       -1.09      2.75 o 
  -2 -12   1       90.15      103.47     17.28 o 
  -1 -12   1       32.79       32.71      5.58 o 
   0 -12   1      113.71      149.36     15.78 o 
   1 -12   1       77.02       77.73     12.67 o 
   2 -12   1      103.87      105.73     14.16 o 
   3 -12   1       71.31       86.35     12.95 o 
   4 -12   1        0.77        0.91      4.42 o 
   5 -12   1        4.52        9.70      4.46 o 
  -8 -11   1       23.74       36.83      7.17 o 
  -7 -11   1       69.89       85.34      9.67 o 
  -6 -11   1       79.52       72.41      8.48 o 
  -5 -11   1        7.04        4.14      3.61 o 
  -4 -11   1      228.27      229.91     24.61 o 
  -3 -11   1       42.89       43.39      6.24 o 
  -2 -11   1       74.04       91.96     10.27 o 
  -1 -11   1        6.92       10.06      4.77 o 
   0 -11   1       19.88       16.69      4.04 o 
   1 -11   1       83.64       96.64     12.73 o 
   2 -11   1      108.84      105.62     13.19 o 
   3 -11   1        0.02        1.08      2.82 o 
   4 -11   1       11.80       10.25      3.97 o 
   5 -11   1        8.80        9.48      5.24 o 
   6 -11   1        0.63        9.59      6.26 o 
  -8 -10   1       64.37       53.51      7.73 o 
  -7 -10   1       35.85       34.52      6.13 o 
  -6 -10   1       27.84       23.17      5.11 o 
  -5 -10   1       43.84       47.20     13.11 o 
  -4 -10   1      160.30      141.18      9.58 o 
  -3 -10   1      183.56      200.95     15.63 o 
  -2 -10   1      101.26       93.12      7.74 o 
  -1 -10   1       38.84       51.67      6.19 o 
   0 -10   1      176.63      180.97      9.51 o 
   1 -10   1      428.55      480.50     14.68 o 
   2 -10   1      375.75      318.85     12.47 o 
   3 -10   1      262.88      281.24     11.94 o 
   4 -10   1       13.81       14.37      4.14 o 
   5 -10   1       11.50       11.39      3.79 o 
   6 -10   1       46.81       53.68     11.04 o 
   7 -10   1        0.50       -1.52      5.07 o 
  -9  -9   1        3.36        3.34      3.58 o 
  -8  -9   1       85.76       61.14      7.79 o 
  -7  -9   1       70.06       78.02      8.29 o 
  -6  -9   1        0.59       -1.08      2.46 o 
  -5  -9   1      227.35      214.76     10.91 o 
  -4  -9   1       36.57       45.91      5.98 o 
  -3  -9   1      327.04      307.42     12.00 o 
  -2  -9   1        0.00        0.44      2.45 o 
  -1  -9   1       68.86       61.48      7.04 o 
   0  -9   1      248.11      230.86      7.78 o 
   1  -9   1      463.66      430.14     10.49 o 
   2  -9   1      397.49      408.87     14.33 o 
   3  -9   1      448.82      453.69     14.47 o 
   4  -9   1       61.57       64.12      6.69 o 
   5  -9   1      435.55      433.98     16.35 o 
   6  -9   1        0.81       -0.29      3.39 o 
   7  -9   1        2.21        6.93      5.61 o 
 -10  -8   1       86.27       96.25     14.77 o 
  -9  -8   1       41.91       54.69      7.73 o 
  -8  -8   1        7.46        7.59      3.71 o 
  -7  -8   1       47.56       49.60      6.56 o 
  -6  -8   1       13.68       12.87      3.76 o 
  -5  -8   1       93.16       90.09      7.36 o 
  -4  -8   1      189.36      178.77      9.07 o 
  -3  -8   1      524.75      526.06     15.02 o 
  -2  -8   1       90.21       78.91      6.36 o 
  -1  -8   1       22.28       29.19      3.26 o 
   0  -8   1        2.28        7.35      2.40 o 
   1  -8   1      916.56      937.73     14.94 o 
   2  -8   1      558.13      573.76     11.73 o 
   3  -8   1       82.99       74.05      6.57 o 
   4  -8   1        0.61       -0.25      2.12 o 
   5  -8   1      451.95      463.23     17.68 o 
   6  -8   1       61.70       72.96     17.90 o 
   7  -8   1        0.21       -1.26      4.40 o 
   8  -8   1      235.10      251.21     21.18 o 
 -10  -7   1        1.64       -1.86      4.29 o 
  -9  -7   1        4.94        5.39      5.26 o 
  -8  -7   1      116.87      119.39      9.26 o 
  -7  -7   1      713.81      706.56     23.88 o 
  -6  -7   1      271.04      262.01     11.30 o 
  -5  -7   1       93.00       83.34     12.82 o 
  -4  -7   1      644.59      578.92     15.55 o 
  -3  -7   1      202.83      182.19     10.45 o 
  -2  -7   1      921.63      994.22     13.72 o 
  -1  -7   1     1218.78     1164.27     18.60 o 
   0  -7   1      229.99      188.73      9.43 o 
   1  -7   1       93.68       81.73      7.75 o 
   2  -7   1        1.74        2.68      1.93 o 
   3  -7   1        1.04        0.37      1.88 o 
   4  -7   1       95.52       96.78      7.31 o 
   5  -7   1     1181.08     1219.91     24.66 o 
   6  -7   1       77.98       83.10      7.49 o 
   7  -7   1        4.78        8.90      6.06 o 
   8  -7   1       91.60      104.15     14.44 o 
   9  -7   1       18.10       32.07      9.85 o 
 -10  -6   1       70.48       78.06     12.99 o 
  -9  -6   1       15.32       13.81      6.24 o 
  -8  -6   1        2.16        2.44      2.86 o 
  -7  -6   1      394.62      411.72     19.27 o 
  -6  -6   1        0.07       -2.64      1.97 o 
  -5  -6   1      324.46      309.75     21.49 o 
  -4  -6   1     2258.24     2411.34     32.65 o 
  -3  -6   1     3178.77     3201.81     27.86 o 
  -2  -6   1     1568.14     1588.63     18.68 o 
  -1  -6   1       13.64        4.87      1.63 o 
   0  -6   1     1056.09     1117.38     14.18 o 
   1  -6   1      302.43      308.89      7.29 o 
   2  -6   1     1407.92     1419.35     17.13 o 
   3  -6   1      732.69      798.68     12.78 o 
   4  -6   1        9.47       12.34      3.64 o 
   5  -6   1     1746.12     1693.68     28.37 o 
   6  -6   1        1.80       -1.00      2.73 o 
   7  -6   1        0.69       -0.50      3.46 o 
   8  -6   1        0.46       -0.78      3.81 o 
   9  -6   1       85.33      117.90     15.59 o 
 -10  -5   1        0.07       -2.53      3.49 o 
  -9  -5   1       14.00        9.85      5.13 o 
  -8  -5   1      267.53      279.75     11.85 o 
  -7  -5   1      220.84      209.05     17.25 o 
  -6  -5   1     1490.83     1506.08     25.76 o 
  -5  -5   1       94.11       96.67      6.11 o 
  -4  -5   1     2812.24     2862.93     26.07 o 
  -3  -5   1     3384.99     3316.64     42.72 o 
  -2  -5   1      841.76      889.71     11.39 o 
  -1  -5   1      305.01      298.16      6.30 o 
   0  -5   1      925.56      897.93     14.57 o 
   1  -5   1        1.27       -1.66      1.11 o 
   2  -5   1     3986.45     4220.20     40.62 o 
   3  -5   1     4784.41     4558.20     37.18 o 
   4  -5   1      329.99      353.80      8.32 o 
   5  -5   1      828.61      773.90     13.36 o 
   6  -5   1      119.97      106.30     14.40 o 
   7  -5   1        5.83       -1.27      2.63 o 
   8  -5   1      229.73      195.35     17.08 o 
   9  -5   1      262.95      258.66     19.36 o 
  10  -5   1        2.72       10.57      6.54 o 
 -11  -4   1       29.62       15.55      6.89 o 
 -10  -4   1       20.57       21.83      7.15 o 
  -9  -4   1       57.17       51.75      9.70 o 
  -8  -4   1      217.07      221.54     14.49 o 
  -7  -4   1      596.97      619.33     16.14 o 
  -6  -4   1     1121.23     1091.60     15.95 o 
  -5  -4   1      191.79      197.76      6.15 o 
  -4  -4   1      272.44      295.48      7.27 o 
  -3  -4   1       11.65       12.37      1.78 o 
  -2  -4   1       35.11       33.92      2.32 o 
  -1  -4   1      972.20     1022.72     11.48 o 
   0  -4   1     3764.15     3478.90     26.77 o 
   1  -4   1      356.78      352.55      6.49 o 
   2  -4   1      358.01      300.09      6.29 o 
   3  -4   1      284.93      255.58      6.19 o 
   4  -4   1      277.51      255.80      6.73 o 
   5  -4   1        0.47       11.84      2.46 o 
   6  -4   1      146.83      149.87      6.43 o 
   7  -4   1      446.11      453.03     18.70 o 
   8  -4   1        0.15        1.00      4.18 o 
   9  -4   1      144.14      162.81     16.67 o 
  10  -4   1       80.06      105.92     14.96 o 
 -11  -3   1       18.85       13.45      7.23 o 
 -10  -3   1        1.07        1.00      4.05 o 
  -9  -3   1      537.23      571.98     25.59 o 
  -8  -3   1        6.58        5.01      2.63 o 
  -7  -3   1       17.20       22.47      3.35 o 
  -6  -3   1      213.16      208.23      6.79 o 
  -5  -3   1        6.34        9.41      2.71 o 
  -4  -3   1       28.09       24.97      2.80 o 
  -3  -3   1     2764.44     2589.97     22.02 o 
  -2  -3   1     5157.95     4988.23     40.84 o 
  -1  -3   1     9527.35     9201.24     66.68 o 
   0  -3   1     3833.95     3889.81     27.68 o 
   1  -3   1      681.63      679.08      8.43 o 
   2  -3   1      236.03      261.98      5.34 o 
   3  -3   1      125.00      110.10      3.98 o 
   4  -3   1     1033.10     1134.47     14.20 o 
   5  -3   1       10.81        8.48      2.15 o 
   6  -3   1      374.07      383.96     12.01 o 
   7  -3   1       42.69       36.06      4.44 o 
   8  -3   1        3.12        2.49      3.90 o 
   9  -3   1       67.46       37.87      9.05 o 
  10  -3   1        2.61        4.07      6.00 o 
 -11  -2   1       41.51       36.01      9.07 o 
  -9  -2   1       32.71       31.00      5.12 o 
  -8  -2   1       24.01       17.75      4.03 o 
  -7  -2   1        6.59        4.79      3.94 o 
  -6  -2   1      179.79      188.92      6.37 o 
  -5  -2   1     1594.16     1608.28     18.15 o 
  -4  -2   1       13.82       13.40      1.97 o 
  -3  -2   1      357.47      306.65      5.97 o 
  -2  -2   1     6677.40     6756.49     44.05 o 
  -1  -2   1     1786.02     1879.36     19.64 o 
   0  -2   1     2292.99     2514.82     18.38 o 
   1  -2   1     3046.60     3176.70     22.60 o 
   2  -2   1       19.76       18.51      3.50 o 
   3  -2   1     1687.77     1710.98     37.12 o 
   4  -2   1     1760.00     1849.09     18.65 o 
   5  -2   1        5.35        0.19      1.47 o 
   6  -2   1       62.17       51.36      3.95 o 
   7  -2   1        5.11        5.20      2.33 o 
   8  -2   1       11.23        6.03      3.02 o 
   9  -2   1        0.66        2.94      5.02 o 
  10  -2   1        1.98       -0.35      4.85 o 
  11  -2   1        2.60        6.97      5.91 o 
 -11  -1   1      116.15      108.35     13.36 o 
 -10  -1   1        5.72       12.36      5.28 o 
  -9  -1   1       59.83       55.61      8.73 o 
  -8  -1   1      325.43      320.42     20.98 o 
  -7  -1   1      196.91      191.06      6.95 o 
  -6  -1   1     3172.84     3166.31     29.63 o 
  -5  -1   1     5273.28     5484.42     60.63 o 
  -4  -1   1      348.14      429.53      7.66 o 
  -3  -1   1     1703.07     1720.96     16.12 o 
  -2  -1   1     1325.68     1425.65     20.01 o 
  -1  -1   1     4958.06     4614.69     29.83 o 
   0  -1   1     5048.04     5380.32     41.73 o 
   1  -1   1     4336.90     4683.91     37.89 o 
   2  -1   1     1562.76     1561.99     13.34 o 
   3  -1   1      937.25      964.60     10.94 o 
   4  -1   1      967.32     1041.66     12.75 o 
   5  -1   1       85.64      116.62      4.64 o 
   6  -1   1      259.96      259.67      7.39 o 
   7  -1   1      106.92      128.58      5.98 o 
   8  -1   1        5.34        3.34      2.39 o 
   9  -1   1       33.25       46.18      6.34 o 
  10  -1   1        1.38       -4.35      4.24 o 
  11  -1   1        1.35        0.11      4.57 o 
 -11   0   1       71.65       70.25     13.81 o 
 -10   0   1      348.38      327.02     13.90 o 
  -9   0   1        0.05        5.64      2.94 o 
  -8   0   1      762.31      740.35     18.48 o 
  -7   0   1      406.05      435.59     12.35 o 
  -6   0   1       44.67       71.11      4.26 o 
  -5   0   1      384.26      387.75      8.00 o 
  -4   0   1       82.01      108.75      4.48 o 
  -3   0   1     4917.36     4933.64     72.03 o 
  -2   0   1    21827.62    21054.94    613.41 o 
  -1   0   1      193.33      131.10      3.09 o 
   1   0   1       84.84       48.28      2.09 o 
   2   0   1     7992.14     8058.47     50.25 o 
   3   0   1     2818.05     2826.58     22.29 o 
   4   0   1       90.36      116.87      4.10 o 
   5   0   1     2050.32     2158.14     21.69 o 
   6   0   1      624.89      626.43     11.47 o 
   7   0   1       43.98       60.03      8.48 o 
   8   0   1      490.89      478.78     11.54 o 
   9   0   1      259.12      277.68     21.86 o 
  10   0   1        1.25        2.27      2.99 o 
  11   0   1        5.12        9.68      6.69 o 
 -11   1   1        0.28        0.92      3.45 o 
 -10   1   1       83.10       79.78      8.09 o 
  -9   1   1        1.63        2.13      3.28 o 
  -8   1   1      133.03      124.56      8.27 o 
  -7   1   1      308.53      355.20     14.24 o 
  -6   1   1      159.07      143.84      8.92 o 
  -5   1   1      190.24      187.02      5.60 o 
  -4   1   1     2629.32     2867.08     24.22 o 
  -3   1   1     3183.66     3070.92     24.49 o 
  -2   1   1     1906.92     1898.59     28.65 o 
  -1   1   1     1246.90     1338.55     13.47 o 
   1   1   1      714.05      725.88     12.04 o 
   2   1   1      421.48      428.83      5.63 o 
   3   1   1     1685.09     1691.40     15.42 o 
   4   1   1       99.37       77.66      3.39 o 
   5   1   1      119.81      166.01      5.29 o 
   6   1   1      125.45      119.18      7.24 o 
   7   1   1      171.52      177.49      6.76 o 
   8   1   1      175.21      166.98      7.23 o 
   9   1   1       21.15       12.93      5.13 o 
  10   1   1       94.80       89.77      7.99 o 
  11   1   1      106.39       97.63     13.40 o 
 -11   2   1       23.50       27.54      8.77 o 
 -10   2   1       23.82       28.77      5.42 o 
  -9   2   1       90.72       82.03      8.27 o 
  -8   2   1       30.03       33.00      5.03 o 
  -7   2   1       32.43       43.67      9.95 o 
  -6   2   1        5.50        7.27      4.05 o 
  -5   2   1      554.52      552.78      9.71 o 
  -4   2   1        0.21        3.04      1.45 o 
  -3   2   1      782.50      741.10      9.38 o 
  -2   2   1      301.76      336.70      5.33 o 
  -1   2   1      798.73      759.56      7.62 o 
   0   2   1      103.50       98.73      2.98 o 
   1   2   1      235.30      232.38      4.84 o 
   2   2   1     1329.20     1176.48     15.37 o 
   3   2   1       90.98      118.74      3.49 o 
   4   2   1      376.51      342.44      7.03 o 
   5   2   1      385.62      418.16      8.37 o 
   6   2   1      672.49      721.47     12.26 o 
   7   2   1      593.90      692.21     13.01 o 
   8   2   1        0.76        0.18      2.04 o 
   9   2   1       38.85       37.78      4.94 o 
  10   2   1        0.03       -4.18      3.42 o 
  11   2   1       52.38       44.60      9.09 o 
 -10   3   1        0.03        4.87      5.09 o 
  -9   3   1       79.18       79.93      7.67 o 
  -8   3   1       29.42       41.26      5.58 o 
  -7   3   1        8.06       12.40      3.41 o 
  -6   3   1       53.53       46.07      3.75 o 
  -5   3   1      206.80      200.07      6.09 o 
  -4   3   1        5.25       19.35      2.24 o 
  -3   3   1      670.63      775.71     10.98 o 
  -2   3   1     1130.01     1108.37     11.69 o 
  -1   3   1      771.86      718.52      8.37 o 
   0   3   1       25.90       43.91      1.93 o 
   1   3   1    20794.12    21186.20    240.13 o 
   2   3   1     4813.44     4938.78     42.86 o 
   3   3   1      280.48      246.73      5.43 o 
   4   3   1      189.82      208.58      5.25 o 
   5   3   1      139.66      143.59      5.00 o 
   6   3   1     1181.90     1364.51     17.51 o 
   7   3   1      238.51      225.77      7.45 o 
   8   3   1      134.64      129.71      6.45 o 
   9   3   1      876.41      936.54     27.65 o 
  10   3   1      100.00      105.90     12.60 o 
  11   3   1       11.36        2.40      4.92 o 
 -10   4   1       14.28       19.64      7.12 o 
  -9   4   1       26.06       28.32      8.66 o 
  -8   4   1      157.44      159.19      9.36 o 
  -7   4   1      738.33      742.48     18.37 o 
  -6   4   1      636.71      684.07     12.65 o 
  -5   4   1       19.58       14.70      2.52 o 
  -4   4   1      332.41      320.65     12.10 o 
  -3   4   1      261.75      314.57      6.74 o 
  -2   4   1       11.64       16.33      2.00 o 
  -1   4   1     4287.27     4013.70     30.48 o 
   0   4   1      309.87      368.52      5.97 o 
   1   4   1     1618.61     1615.95     19.40 o 
   2   4   1      749.52      715.73     12.38 o 
   3   4   1      405.39      363.64      9.25 o 
   4   4   1      311.39      279.84      5.96 o 
   5   4   1      335.72      321.60      7.23 o 
   6   4   1     1532.53     1488.81     18.43 o 
   7   4   1      353.54      373.09      9.47 o 
   8   4   1      375.88      374.19     13.11 o 
   9   4   1      235.32      236.90     11.40 o 
  10   4   1      129.94      105.53     12.67 o 
  11   4   1       12.08        8.68      5.74 o 
 -10   5   1       76.89       67.75     12.84 o 
  -9   5   1       31.98       75.96     12.58 o 
  -8   5   1        0.90       -0.59      2.42 o 
  -7   5   1      245.52      270.58     12.71 o 
  -6   5   1       98.75      113.69      7.63 o 
  -5   5   1       99.55      101.02      5.15 o 
  -4   5   1     1228.44     1294.50     16.56 o 
  -3   5   1     5210.09     5462.23     41.55 o 
  -2   5   1       96.59      136.99      4.71 o 
  -1   5   1     1264.34     1322.54     14.49 o 
   0   5   1     2020.62     2023.77     29.48 o 
   1   5   1       63.25       64.89      2.61 o 
   2   5   1      136.99      114.53      5.81 o 
   3   5   1     3220.33     3290.87     35.88 o 
   4   5   1      895.99      865.09     18.16 o 
   5   5   1      679.18      699.17     10.76 o 
   6   5   1      742.30      683.60     16.35 o 
   7   5   1      254.76      234.13     10.14 o 
   8   5   1       14.21       10.18      3.51 o 
   9   5   1        2.72        0.05      2.61 o 
  10   5   1       50.61       66.88     11.35 o 
  11   5   1       18.19        7.23      5.76 o 
  -9   6   1      254.01      251.37     19.42 o 
  -8   6   1       52.96       65.46     11.69 o 
  -7   6   1      130.44      140.31     12.27 o 
  -6   6   1      299.05      284.44     16.02 o 
  -5   6   1       13.82       16.24      2.98 o 
  -4   6   1     1332.01     1508.37     18.95 o 
  -3   6   1     2835.47     2661.72     25.88 o 
  -2   6   1      782.27      828.81     12.30 o 
  -1   6   1     1718.82     1823.01     18.92 o 
   0   6   1      346.85      390.05      7.46 o 
   1   6   1        8.47       11.47      1.89 o 
   2   6   1      170.26      191.18      7.48 o 
   3   6   1     1766.65     1646.54     26.17 o 
   4   6   1       13.51       23.44      3.75 o 
   5   6   1      241.26      222.78      9.36 o 
   6   6   1      299.96      325.22     11.72 o 
   7   6   1       80.59       65.96     11.04 o 
   8   6   1      202.94      191.18      9.98 o 
   9   6   1        4.17        2.22      2.78 o 
  10   6   1       36.96       54.41     10.59 o 
  11   6   1        3.56       -2.92      3.94 o 
  -9   7   1       15.40       18.62      8.31 o 
  -8   7   1        2.86        5.20      5.43 o 
  -7   7   1       89.85       84.40     12.00 o 
  -6   7   1     1442.92     1435.23     26.44 o 
  -5   7   1      895.51      826.36     16.40 o 
  -4   7   1      279.18      251.21      8.09 o 
  -3   7   1      142.43      152.34      5.98 o 
  -2   7   1       16.55       26.04      3.31 o 
  -1   7   1      427.13      437.87     14.30 o 
   0   7   1      695.29      666.08     10.59 o 
   1   7   1     1824.19     1677.09     17.63 o 
   2   7   1        5.44       10.89      1.59 o 
   3   7   1      210.06      141.45      7.75 o 
   4   7   1       10.49       16.22      3.66 o 
   5   7   1        2.53        9.41      3.26 o 
   6   7   1       16.67        8.99      3.29 o 
   7   7   1        6.65        3.64      2.71 o 
   8   7   1        5.71        3.98      2.89 o 
   9   7   1       33.00       40.05      6.21 o 
  10   7   1       80.97       89.80      8.83 o 
  -9   8   1      123.69      134.74     17.34 o 
  -8   8   1      237.74      335.20     22.58 o 
  -7   8   1        5.70        9.33      6.04 o 
  -6   8   1      987.05     1011.78     34.99 o 
  -5   8   1      166.62      155.44      7.19 o 
  -4   8   1       25.58       28.75      3.70 o 
  -3   8   1       85.21       86.35      5.17 o 
  -2   8   1     1174.97     1203.70     16.99 o 
  -1   8   1      150.40      176.02     11.44 o 
   0   8   1      646.52      657.65     11.38 o 
   1   8   1      489.17      485.42     18.35 o 
   2   8   1       54.44       86.98      6.32 o 
   3   8   1        0.93        1.19      2.33 o 
   4   8   1      200.23      194.14      9.43 o 
   5   8   1        1.73        3.38      2.44 o 
   6   8   1       48.98       46.74      5.72 o 
   7   8   1       56.36       42.75      5.98 o 
   8   8   1       11.39        9.12      3.63 o 
   9   8   1       14.90        3.25      3.25 o 
  10   8   1        6.12        4.01      3.79 o 
  -8   9   1       65.73       80.40     14.23 o 
  -7   9   1       16.34       15.98      7.43 o 
  -6   9   1        0.26        4.94      4.87 o 
  -5   9   1      570.93      561.25     16.65 o 
  -4   9   1      108.37       98.64      6.03 o 
  -3   9   1      419.78      416.17     16.56 o 
  -2   9   1     1688.57     1671.53     21.65 o 
  -1   9   1      516.34      521.73     11.08 o 
   0   9   1        1.15        0.92      1.95 o 
   1   9   1       57.36       69.51      6.06 o 
   2   9   1       86.43       89.44      8.51 o 
   3   9   1       95.35       73.64      6.54 o 
   4   9   1       74.01       82.57      7.07 o 
   5   9   1       30.41       28.33      4.83 o 
   6   9   1        0.01        0.90      2.61 o 
   7   9   1       13.83       11.58      3.63 o 
   8   9   1       20.92       18.14     12.98 o 
   9   9   1       91.21      105.98      9.82 o 
  10   9   1        0.09        1.32      3.54 o 
  -7  10   1       16.27       18.77      8.03 o 
  -6  10   1      110.17      109.22     13.77 o 
  -5  10   1      236.74      224.49     16.35 o 
  -4  10   1      322.80      275.60     11.74 o 
  -3  10   1      100.12      112.14      6.39 o 
  -2  10   1      174.47      161.40      9.61 o 
  -1  10   1      614.96      642.06     12.98 o 
   0  10   1        3.54       -2.05      2.28 o 
   1  10   1       13.55       16.69      3.86 o 
   2  10   1      114.94      111.60      7.90 o 
   3  10   1      334.89      298.87     12.05 o 
   4  10   1        7.01        6.72      3.30 o 
   5  10   1        2.75        1.61      2.87 o 
   6  10   1      201.31      190.54     26.46 o 
   7  10   1      121.39      135.98     10.22 o 
   8  10   1       16.21       11.29      4.14 o 
   9  10   1       20.54       20.44      5.72 o 
  -6  11   1       21.69        7.54      5.95 o 
  -5  11   1       55.94       30.53      8.42 o 
  -4  11   1      164.18      165.32     14.29 o 
  -3  11   1        0.51        2.98      2.81 o 
  -2  11   1        9.77       12.29      3.69 o 
  -1  11   1      149.91      158.50      9.13 o 
   0  11   1        2.90        8.96      4.28 o 
   1  11   1       28.51       30.02      5.01 o 
   2  11   1       82.85       71.84      7.12 o 
   3  11   1       14.08       15.47      4.06 o 
   4  11   1        1.34       -2.44      2.42 o 
   5  11   1       44.60       48.16      7.74 o 
   6  11   1       31.00       25.76      5.99 o 
   7  11   1        7.76       10.73      7.96 o 
   8  11   1       26.28       31.05      6.68 o 
  -5  12   1        0.40        5.00      5.41 o 
  -4  12   1       84.40       76.32      7.80 o 
  -3  12   1      177.95      204.60     15.81 o 
  -2  12   1       35.23       41.42      9.51 o 
  -1  12   1        1.15       -0.15      3.63 o 
   0  12   1      105.49      105.16      8.31 o 
   1  12   1       27.23       38.99     14.59 o 
   2  12   1        1.40       -0.88      2.39 o 
   3  12   1       21.41       22.25      4.59 o 
   4  12   1        9.66       11.88      3.90 o 
   5  12   1      122.85      119.01      9.98 o 
   6  12   1       23.78       28.03      6.02 o 
   7  12   1       18.23       26.12      9.81 o 
   8  12   1       85.31       95.58     10.37 o 
  -3  13   1       22.02       24.64      7.90 o 
  -2  13   1        0.05       -0.13      4.46 o 
  -1  13   1       88.75       80.37     12.43 o 
   0  13   1        0.08        3.60      3.28 o 
   1  13   1       57.90       51.64      6.91 o 
   2  13   1        5.24        9.74      8.29 o 
   3  13   1       48.84       63.58      7.74 o 
   4  13   1        0.00       -1.36      3.12 o 
   5  13   1      106.00      120.08     11.88 o 
   6  13   1      117.18      130.42     11.38 o 
  -2  14   1        1.16        6.39      6.17 o 
  -1  14   1        8.49        9.27      6.15 o 
   0  14   1       24.85       21.44      8.53 o 
   1  14   1       16.41       10.73     12.29 o 
   2  14   1      116.39      131.86     10.64 o 
   3  14   1      103.87      106.67     10.20 o 
   4  14   1        1.28        0.37      3.49 o 
   5  14   1       78.09       79.55      9.60 o 
   1  15   1       45.73       65.72     12.84 o 
   2  15   1       45.69       70.13      8.69 o 
  -4 -13   2       28.93       32.49     10.90 o 
  -3 -13   2        0.03        5.55      4.03 o 
  -2 -13   2        9.91       10.59      6.73 o 
  -1 -13   2        1.85        0.71      5.80 o 
   0 -13   2       56.92       56.47     12.28 o 
   1 -13   2       87.41       88.30     14.59 o 
   2 -13   2       93.48       96.94     14.79 o 
  -6 -12   2       40.50       40.10     10.90 o 
  -5 -12   2      216.12      208.03     29.06 o 
  -4 -12   2       30.41       32.91      6.27 o 
  -3 -12   2        0.65        2.35      3.42 o 
  -2 -12   2       33.02       35.77      6.50 o 
  -1 -12   2      100.87      116.25     14.85 o 
   0 -12   2       27.43        8.40      5.76 o 
   1 -12   2      188.11      217.15     19.12 o 
   2 -12   2       63.68       80.79     13.34 o 
   3 -12   2       10.50        2.23      5.37 o 
   4 -12   2        2.22        0.63      4.83 o 
  -7 -11   2        0.23        1.26      6.32 o 
  -6 -11   2       12.97        3.06      3.84 o 
  -5 -11   2       32.62       30.50     10.93 o 
  -4 -11   2       17.83       20.08      5.02 o 
  -3 -11   2       36.58       43.48     10.93 o 
  -2 -11   2        1.55        5.37      3.59 o 
  -1 -11   2      487.90      517.96     16.86 o 
   0 -11   2       22.76       25.38      7.28 o 
   1 -11   2      164.56      130.96     14.94 o 
   2 -11   2       11.49       11.97      5.95 o 
   3 -11   2       59.30       55.36      7.90 o 
   4 -11   2       31.57       24.97      5.44 o 
   5 -11   2      216.28      242.40     13.31 o 
  -8 -10   2       30.02       18.29      5.59 o 
  -7 -10   2        0.18       -0.85      3.07 o 
  -6 -10   2       25.85       29.29      7.47 o 
  -5 -10   2       10.45        7.41      3.57 o 
  -4 -10   2      253.34      231.56     12.84 o 
  -3 -10   2      187.79      175.14     24.51 o 
  -2 -10   2       18.41       16.59      4.29 o 
  -1 -10   2      110.65      121.30      9.12 o 
   0 -10   2        0.70       -0.52      2.45 o 
   1 -10   2       21.90       18.45      6.71 o 
   2 -10   2       83.26       85.36      7.53 o 
   3 -10   2      164.86      166.39     10.30 o 
   4 -10   2        2.32        4.49      3.11 o 
   5 -10   2      531.48      522.13     28.41 o 
   6 -10   2      131.41      138.96     39.33 o 
  -9  -9   2        1.49        5.56      5.85 o 
  -8  -9   2       37.88       35.71     14.03 o 
  -7  -9   2        0.05       -0.88      2.89 o 
  -6  -9   2        6.99        2.98      3.97 o 
  -5  -9   2      469.16      456.30     21.62 o 
  -4  -9   2      914.66      927.21     22.19 o 
  -3  -9   2       23.03       19.14      4.21 o 
  -2  -9   2      316.66      330.36     12.54 o 
  -1  -9   2      117.85      121.66      8.08 o 
   0  -9   2      376.63      411.03     10.40 o 
   1  -9   2       66.98       49.21      5.81 o 
   2  -9   2      190.71      201.80      9.97 o 
   3  -9   2      315.32      308.96     12.44 o 
   4  -9   2       51.20       49.06      6.33 o 
   5  -9   2        0.57       -2.12      2.39 o 
   6  -9   2        0.01        4.50      3.31 o 
   7  -9   2        6.76        9.33      6.45 o 
  -9  -8   2       25.81       15.81      7.41 o 
  -8  -8   2       52.69       43.53      6.46 o 
  -7  -8   2      539.31      569.22     18.32 o 
  -6  -8   2      252.75      268.11     12.15 o 
  -5  -8   2       17.00       21.95      4.63 o 
  -4  -8   2      774.87      789.63     19.40 o 
  -3  -8   2      328.50      330.58     23.96 o 
  -2  -8   2       21.66       17.67      3.91 o 
  -1  -8   2      263.48      282.28      8.14 o 
   0  -8   2      678.79      645.44     12.38 o 
   1  -8   2      158.12      154.09      7.44 o 
   2  -8   2      846.08      808.62     18.87 o 
   3  -8   2      795.51      802.69     19.27 o 
   4  -8   2        6.20        9.50      3.28 o 
   5  -8   2        1.00       -1.85      2.43 o 
   6  -8   2      116.89      122.10     12.11 o 
   7  -8   2       49.84       54.00     10.39 o 
   8  -8   2        5.54       11.74      6.21 o 
 -10  -7   2       42.50       28.19      9.05 o 
  -9  -7   2      335.21      346.51     22.30 o 
  -8  -7   2        7.16       13.52      4.29 o 
  -7  -7   2       21.95       19.19      4.76 o 
  -6  -7   2       21.69       36.08      5.60 o 
  -5  -7   2       43.98       48.36      5.76 o 
  -4  -7   2      535.23      620.89     16.55 o 
  -3  -7   2       18.93       15.21      3.84 o 
  -2  -7   2      234.12      186.63      7.47 o 
  -1  -7   2      483.53      436.51      9.46 o 
   0  -7   2      951.49      954.52     16.70 o 
   1  -7   2        5.41        4.88      3.62 o 
   2  -7   2       10.18       14.36      4.49 o 
   3  -7   2        1.04        0.83      4.07 o 
   4  -7   2        5.72        2.33      2.51 o 
   5  -7   2      123.30      145.43      9.07 o 
   6  -7   2       74.70       89.07      7.81 o 
   7  -7   2      140.39      130.22      9.69 o 
   8  -7   2       32.44       28.95      8.31 o 
   9  -7   2       11.02       11.02      6.43 o 
 -10  -6   2       86.49      110.93     15.24 o 
  -9  -6   2      360.04      368.81     22.41 o 
  -8  -6   2        4.81        4.01      3.16 o 
  -7  -6   2      104.06      106.92     17.24 o 
  -6  -6   2       13.52       16.54      4.23 o 
  -5  -6   2       67.25       61.17      6.05 o 
  -4  -6   2      801.43      867.76     18.62 o 
  -3  -6   2     1567.77     1404.44     17.17 o 
  -2  -6   2       45.57       54.26      3.80 o 
  -1  -6   2       69.34       60.44      3.70 o 
   0  -6   2       53.72       47.67      5.88 o 
   1  -6   2      262.55      323.47      7.61 o 
   2  -6   2      286.93      379.83      8.65 o 
   3  -6   2      180.13      152.52      5.78 o 
   4  -6   2       38.10       39.37      5.13 o 
   5  -6   2       48.39       53.55      6.12 o 
   6  -6   2      507.36      527.18     22.09 o 
   7  -6   2      186.67      179.95     10.40 o 
   8  -6   2       21.49       14.62      6.41 o 
   9  -6   2       47.13       37.11      9.25 o 
 -10  -5   2       23.66       18.10      7.06 o 
  -9  -5   2       38.24       36.87      8.64 o 
  -8  -5   2      416.34      423.76     22.11 o 
  -7  -5   2      249.60      252.67     12.04 o 
  -6  -5   2      161.47      178.76     10.04 o 
  -5  -5   2       90.35       80.50      4.69 o 
  -4  -5   2       44.57       57.12      4.11 o 
  -3  -5   2     1259.39     1209.93     15.07 o 
  -2  -5   2      912.27      919.78     12.43 o 
  -1  -5   2      120.26      160.62      5.11 o 
   0  -5   2     1623.05     1748.94     20.22 o 
   1  -5   2     2297.65     2419.55     22.65 o 
   2  -5   2       39.78       22.05      3.10 o 
   3  -5   2        6.33        4.75      1.84 o 
   4  -5   2       26.54       48.77      3.58 o 
   5  -5   2      220.60      228.01     10.06 o 
   6  -5   2      678.81      723.08     18.72 o 
   7  -5   2        2.01        5.27      2.75 o 
   8  -5   2       91.23       98.24     13.45 o 
   9  -5   2       11.02        8.90      6.11 o 
  10  -5   2        0.03        0.52      5.43 o 
 -10  -4   2       10.84       18.19      6.76 o 
  -9  -4   2        0.90        4.18      4.05 o 
  -8  -4   2      280.10      295.13     18.10 o 
  -7  -4   2       11.13        9.45      3.31 o 
  -6  -4   2      145.42      128.07      5.89 o 
  -5  -4   2      380.78      384.22      8.85 o 
  -4  -4   2      457.84      465.22      9.10 o 
  -3  -4   2      203.31      212.81      5.78 o 
  -2  -4   2     2723.85     2927.37     24.95 o 
  -1  -4   2      182.26      152.08      4.56 o 
   0  -4   2       11.25       12.21      1.79 o 
   1  -4   2       82.07       77.81      3.66 o 
   2  -4   2       18.00       12.80      1.89 o 
   3  -4   2        8.36       -1.16      1.23 o 
   4  -4   2        0.04        3.29      1.65 o 
   5  -4   2       80.95       75.55      4.39 o 
   6  -4   2        2.29        1.34      2.92 o 
   7  -4   2      179.66      152.54     18.59 o 
   8  -4   2        6.32       12.80      5.56 o 
   9  -4   2      132.66      178.22     17.24 o 
  10  -4   2      100.28      104.26     15.16 o 
 -11  -3   2        4.98        2.68      4.89 o 
 -10  -3   2      133.99      127.25     14.70 o 
  -9  -3   2        7.20        8.25      4.85 o 
  -8  -3   2      154.89      147.27      9.03 o 
  -7  -3   2       11.64        7.74      2.56 o 
  -6  -3   2      333.32      336.48      8.78 o 
  -5  -3   2       38.41       48.59      6.38 o 
  -4  -3   2       32.00       36.27      2.95 o 
  -3  -3   2      365.38      409.28      7.62 o 
  -2  -3   2      511.26      542.81      8.55 o 
  -1  -3   2     3978.14     3944.50     29.21 o 
   0  -3   2      811.89      758.46      9.32 o 
   1  -3   2     1683.77     1829.79     30.58 o 
   2  -3   2      247.56      307.10      7.80 o 
   3  -3   2      237.78      256.33      7.02 o 
   4  -3   2      559.43      488.37      9.78 o 
   5  -3   2      849.44      934.22     18.93 o 
   6  -3   2       50.68       51.86      4.16 o 
   7  -3   2     2114.56     2168.57     33.83 o 
   8  -3   2       42.29       48.01      6.08 o 
   9  -3   2        1.59        4.98      4.83 o 
  10  -3   2       35.24       17.65      7.21 o 
 -11  -2   2       24.88       19.73      7.51 o 
 -10  -2   2       11.57        3.92      4.42 o 
  -9  -2   2       49.91       38.22      5.76 o 
  -8  -2   2        0.54       -0.68      2.54 o 
  -7  -2   2       55.90       65.26      6.39 o 
  -6  -2   2      505.17      546.13     10.88 o 
  -5  -2   2       10.40       17.06      3.49 o 
  -4  -2   2      362.27      340.78      7.26 o 
  -3  -2   2       98.45      106.42      5.26 o 
  -2  -2   2      448.35      606.86      8.31 o 
  -1  -2   2      815.30      860.51      9.52 o 
   0  -2   2      162.61      112.92      3.06 o 
   1  -2   2        0.07       -0.41      1.14 o 
   2  -2   2     1409.83     1425.28     18.55 o 
   3  -2   2     1624.78     1722.50     16.27 o 
   4  -2   2      368.47      313.84      6.72 o 
   5  -2   2      297.71      294.64     10.28 o 
   6  -2   2      259.86      225.45      7.14 o 
   7  -2   2      351.08      320.06     12.18 o 
   8  -2   2       24.46       16.48      4.12 o 
   9  -2   2       67.57       47.51      9.57 o 
  10  -2   2      152.35      156.07     16.04 o 
  11  -2   2      326.67      388.53     24.62 o 
 -11  -1   2       42.10       32.31      8.99 o 
 -10  -1   2      130.13      137.41     12.49 o 
  -9  -1   2        2.17        0.29      2.68 o 
  -8  -1   2       11.80       10.66      4.18 o 
  -7  -1   2       33.57       27.20      5.15 o 
  -6  -1   2       29.43       41.60      3.57 o 
  -5  -1   2     1067.56     1093.83     14.38 o 
  -4  -1   2      866.13      853.04     17.30 o 
  -3  -1   2      206.51      234.21      8.43 o 
  -2  -1   2     2869.06     3041.39     22.95 o 
  -1  -1   2    17471.99    17107.14    182.34 o 
   0  -1   2      194.14      169.90      4.84 o 
   1  -1   2       38.74       31.86      2.34 o 
   2  -1   2     5232.04     4776.98     41.89 o 
   3  -1   2      318.52      396.16      6.46 o 
   4  -1   2       69.83       46.71      3.40 o 
   5  -1   2      305.61      281.29      7.00 o 
   6  -1   2       16.97        8.08      2.30 o 
   7  -1   2      361.45      352.98      9.31 o 
   8  -1   2       63.18       69.22      5.20 o 
   9  -1   2       47.43       62.38     10.35 o 
  10  -1   2       71.40       57.51     11.00 o 
  11  -1   2      177.56      197.26     18.47 o 
 -11   0   2        4.38        4.03      3.82 o 
 -10   0   2       72.37       85.74      8.51 o 
  -9   0   2      356.32      353.17     13.80 o 
  -8   0   2      548.90      575.19     30.44 o 
  -7   0   2     1322.47     1364.78     50.31 o 
  -6   0   2        2.92        4.87      1.98 o 
  -5   0   2     1773.26     1814.58     19.18 o 
  -4   0   2     1758.61     1854.50     26.84 o 
  -3   0   2      569.00      600.76     13.93 o 
  -2   0   2      216.43      229.58      5.91 o 
  -1   0   2     3713.73     3414.08     29.12 o 
   0   0   2       44.09       58.94      2.31 o 
   1   0   2     3019.79     3023.58     26.66 o 
   2   0   2     7387.51     7343.78     58.51 o 
   3   0   2      833.42      906.24     10.36 o 
   4   0   2      105.57      102.27      5.14 o 
   5   0   2       48.39       70.70      3.81 o 
   6   0   2      838.60      904.15     18.27 o 
   7   0   2       54.32       57.09      5.72 o 
   8   0   2     1173.11     1193.90     18.70 o 
   9   0   2       21.50       31.83      7.60 o 
  10   0   2        8.63       -0.87      3.98 o 
  11   0   2       32.79       43.26     10.09 o 
 -11   1   2       79.08       77.68      8.78 o 
 -10   1   2      398.49      394.58     15.64 o 
  -9   1   2      127.78      130.74      9.31 o 
  -8   1   2      401.50      395.82     13.79 o 
  -7   1   2     2209.32     2174.50     32.73 o 
  -6   1   2     1062.10     1105.66     15.19 o 
  -5   1   2     1634.54     1671.17     18.02 o 
  -4   1   2      326.05      312.17      6.18 o 
  -3   1   2      425.60      413.51      6.16 o 
  -2   1   2     8370.34     8437.92     71.01 o 
  -1   1   2     4224.53     4252.60     35.18 o 
   0   1   2      442.29      526.77      6.86 o 
   1   1   2     2785.53     2640.39     26.68 o 
   2   1   2    19394.80    19079.30    113.21 o 
   3   1   2     1463.01     1504.56     14.33 o 
   4   1   2       27.17       40.39      3.13 o 
   5   1   2      393.64      326.14      7.40 o 
   6   1   2     1208.35     1246.02     17.21 o 
   7   1   2      337.01      315.11      8.71 o 
   8   1   2      181.61      174.81     13.13 o 
   9   1   2        0.44       -0.35      2.60 o 
  10   1   2        0.92        1.91      3.75 o 
  11   1   2        9.43       10.26      5.69 o 
 -11   2   2        9.31        7.34      4.73 o 
 -10   2   2      101.70      113.74      9.46 o 
  -9   2   2      185.92      185.91     10.58 o 
  -8   2   2       22.53       20.42      7.97 o 
  -7   2   2        4.26        3.00      2.67 o 
  -6   2   2      230.52      205.91      9.97 o 
  -5   2   2      715.17      712.40     10.88 o 
  -4   2   2     2927.83     3047.68     25.37 o 
  -3   2   2     3944.72     3669.79     45.62 o 
  -2   2   2     2819.61     2827.62     27.82 o 
  -1   2   2     1207.89     1115.98     18.77 o 
   0   2   2     4017.58     3851.01     25.62 o 
   1   2   2     3756.63     4118.51     34.17 o 
   2   2   2     2420.70     2685.67     20.05 o 
   3   2   2     5262.87     5052.24     36.95 o 
   4   2   2       17.61       40.05      2.69 o 
   5   2   2        1.71        1.25      1.40 o 
   6   2   2     1212.36     1058.24     15.14 o 
   7   2   2        6.72       12.51      2.76 o 
   8   2   2      152.74      166.30      7.09 o 
   9   2   2       41.87       32.25      4.14 o 
  10   2   2        0.85        0.39      2.60 o 
 -10   3   2       53.42       51.12     10.72 o 
  -9   3   2        0.01        0.61      3.51 o 
  -8   3   2      196.68      174.62      9.73 o 
  -7   3   2       76.00       63.68      6.38 o 
  -6   3   2      589.93      559.72     22.31 o 
  -5   3   2      739.74      770.76     11.71 o 
  -4   3   2      497.15      502.68     10.11 o 
  -3   3   2     4893.87     4999.05     36.15 o 
  -2   3   2       40.53       36.29      2.08 o 
  -1   3   2      702.26      821.07      8.96 o 
   0   3   2    13271.97    14035.93     84.08 o 
   1   3   2      979.47      909.89     22.07 o 
   2   3   2      145.97      129.56      4.65 o 
   3   3   2     2769.47     2580.53     20.95 o 
   4   3   2       21.38       30.19      2.43 o 
   5   3   2       50.82       70.23      3.92 o 
   6   3   2      138.14      143.56      5.60 o 
   7   3   2       38.34       35.38      3.72 o 
   8   3   2      102.01      122.15      6.38 o 
   9   3   2      154.01      176.23      9.61 o 
  10   3   2       26.47       29.66      7.02 o 
  11   3   2       21.65       33.13      9.07 o 
 -10   4   2       89.10       55.37     11.78 o 
  -9   4   2      262.98      297.75     18.83 o 
  -8   4   2      850.75      798.38     35.11 o 
  -7   4   2      225.06      191.87      9.62 o 
  -6   4   2     1534.36     1516.22     25.66 o 
  -5   4   2      428.13      376.92      8.42 o 
  -4   4   2      133.29      145.75      6.44 o 
  -3   4   2      178.04      236.04     12.71 o 
  -2   4   2      682.93      682.98      9.31 o 
  -1   4   2       42.48       66.68      2.90 o 
   0   4   2     6318.05     6298.65     41.75 o 
   1   4   2     8987.23     8830.85     70.39 o 
   2   4   2      202.19      177.88      5.95 o 
   3   4   2      424.79      382.45      9.41 o 
   4   4   2      111.95      102.56      3.71 o 
   5   4   2      556.73      595.93     10.01 o 
   6   4   2      116.69       94.97      4.81 o 
   7   4   2       12.61       14.25      2.85 o 
   8   4   2       34.13       33.77      4.82 o 
   9   4   2       52.61       40.60      5.65 o 
  10   4   2        6.36        8.22      3.52 o 
  11   4   2       37.68       25.87      7.38 o 
 -10   5   2       28.43       26.24      8.77 o 
  -9   5   2      312.29      354.50     14.55 o 
  -8   5   2      303.98      309.20     12.87 o 
  -7   5   2       21.03       23.95      4.43 o 
  -6   5   2      388.33      372.94     12.58 o 
  -5   5   2        2.27       -0.51      1.70 o 
  -4   5   2       17.99       31.41      2.98 o 
  -3   5   2       63.01       57.76      3.42 o 
  -2   5   2      397.75      354.91      7.18 o 
  -1   5   2       61.32       48.61      4.26 o 
   0   5   2      492.63      445.85      7.17 o 
   1   5   2       59.54       80.10      3.00 o 
   2   5   2      201.80      222.05     17.13 o 
   3   5   2       56.09       63.20      4.48 o 
   4   5   2        1.01       -1.48      1.02 o 
   5   5   2        3.18        6.85      1.79 o 
   6   5   2      473.93      477.54     15.64 o 
   7   5   2      110.20      107.45      8.02 o 
   8   5   2       11.27       10.35      3.33 o 
   9   5   2      175.43      166.71     18.47 o 
  10   5   2        0.02       -1.98      2.55 o 
  11   5   2       23.73       29.34      8.73 o 
  -9   6   2       33.11       31.48      8.75 o 
  -8   6   2      103.49       86.57      8.10 o 
  -7   6   2        6.38        2.23      2.79 o 
  -6   6   2      151.42      156.92      8.95 o 
  -5   6   2      379.91      359.70      9.16 o 
  -4   6   2        7.06        2.47      1.89 o 
  -3   6   2      397.07      391.81      8.51 o 
  -2   6   2     2687.76     2833.25     25.90 o 
  -1   6   2       16.95       42.00      4.53 o 
   0   6   2      181.51      172.90      4.96 o 
   1   6   2      446.34      547.91      9.36 o 
   2   6   2      253.00      259.44     13.94 o 
   3   6   2        0.23       -1.67      1.83 o 
   4   6   2       66.37       71.67      5.44 o 
   5   6   2      105.22      107.38      9.09 o 
   6   6   2       24.32       19.57      4.07 o 
   7   6   2       87.28       86.84      8.34 o 
   8   6   2        0.24        0.24      2.17 o 
   9   6   2        0.33        2.60      2.51 o 
  10   6   2       78.73       65.21      8.96 o 
  11   6   2      191.63      203.17     18.34 o 
  -9   7   2       13.34        6.82      5.30 o 
  -8   7   2        1.53        6.26      5.41 o 
  -7   7   2       37.49       47.55      6.90 o 
  -6   7   2      275.58      291.04     11.91 o 
  -5   7   2      242.27      254.04     20.08 o 
  -4   7   2       45.87       50.16      4.12 o 
  -3   7   2      484.65      468.05     10.04 o 
  -2   7   2        0.19       -0.40      1.98 o 
  -1   7   2      234.32      270.32      7.02 o 
   0   7   2      540.02      633.45     12.86 o 
   1   7   2       50.69       63.29      4.94 o 
   2   7   2       33.43        9.77      2.75 o 
   3   7   2       28.86       57.85      5.10 o 
   4   7   2       16.60        9.96      3.03 o 
   5   7   2      426.17      407.69     12.94 o 
   6   7   2      226.18      228.68     18.77 o 
   7   7   2        4.84        4.19      2.62 o 
   8   7   2        0.61        3.07      2.62 o 
   9   7   2        3.25        2.89      2.82 o 
  10   7   2      108.20      118.02      9.78 o 
  -9   8   2        6.56       10.98      7.02 o 
  -8   8   2        0.75       12.62      6.34 o 
  -7   8   2        9.19        9.09      6.04 o 
  -6   8   2       14.33        9.88      3.67 o 
  -5   8   2       17.52       24.12      4.58 o 
  -4   8   2      229.56      235.41     10.74 o 
  -3   8   2      372.93      386.38      9.65 o 
  -2   8   2       59.53       89.22      4.95 o 
  -1   8   2      839.76      817.30     13.18 o 
   0   8   2       24.51       12.24      3.56 o 
   1   8   2      176.04      145.82      4.96 o 
   2   8   2      226.25      233.04      9.25 o 
   3   8   2      222.01      208.05      9.09 o 
   4   8   2       33.58       45.74     12.29 o 
   5   8   2       79.94       91.68     14.83 o 
   6   8   2      630.16      630.09     17.48 o 
   7   8   2      105.61      112.74      8.48 o 
   8   8   2        0.08        2.80      3.75 o 
   9   8   2        3.77       -0.21      2.84 o 
  10   8   2       18.14       18.71      4.89 o 
  -8   9   2       24.49       25.10      8.79 o 
  -7   9   2      127.85      110.64     14.62 o 
  -6   9   2       23.71       25.44      7.17 o 
  -5   9   2       46.31       57.60      6.41 o 
  -4   9   2      365.96      373.99     11.58 o 
  -3   9   2      117.19      115.89      6.12 o 
  -2   9   2        0.06        0.62      2.09 o 
  -1   9   2      147.93      133.60      5.97 o 
   0   9   2        8.53        7.33      4.64 o 
   1   9   2      567.13      515.85     14.34 o 
   2   9   2        9.29        5.26      2.85 o 
   3   9   2      222.60      261.24     10.68 o 
   4   9   2       22.17       25.83      4.38 o 
   5   9   2      910.95      917.79     30.44 o 
   6   9   2      791.53      777.67     41.77 o 
   7   9   2       20.16       33.05      5.58 o 
   8   9   2       52.78       32.06      5.95 o 
   9   9   2       16.41       20.61      5.06 o 
  10   9   2        5.36        0.07      3.66 o 
  -7  10   2       14.57       20.72      7.64 o 
  -6  10   2       20.56       22.48      7.60 o 
  -5  10   2        1.44        3.38      5.00 o 
  -4  10   2      709.24      705.76     14.74 o 
  -3  10   2      877.07      943.20     16.88 o 
  -2  10   2        3.84        3.58      2.75 o 
  -1  10   2        9.78        9.51      3.91 o 
   0  10   2      422.44      465.73     25.12 o 
   1  10   2        1.38       -1.70      2.31 o 
   2  10   2       26.46       19.87      8.85 o 
   3  10   2      874.83      874.37     20.60 o 
   4  10   2        8.22        6.17      2.93 o 
   5  10   2     1319.11     1338.81     27.39 o 
   6  10   2      243.54      237.86     11.69 o 
   7  10   2        3.73        6.13      3.24 o 
   8  10   2       92.51       93.86      9.12 o 
   9  10   2       62.82       60.77      8.24 o 
  -7  11   2      114.27      110.60     15.63 o 
  -6  11   2      352.52      401.66     23.49 o 
  -5  11   2      369.95      396.29     22.11 o 
  -4  11   2       27.54       44.13      8.83 o 
  -3  11   2       61.06       64.39      5.78 o 
  -2  11   2       87.70       68.07      5.28 o 
  -1  11   2      183.10      202.38      9.95 o 
   0  11   2     1264.01     1187.93     24.28 o 
   1  11   2        5.86       11.31      3.46 o 
   2  11   2      624.67      557.31     16.73 o 
   3  11   2      922.97      918.89     22.17 o 
   4  11   2       49.59       48.54     11.01 o 
   5  11   2       78.67       84.63      8.20 o 
   6  11   2        0.85        2.59      2.76 o 
   7  11   2       31.37       34.46      6.19 o 
   8  11   2      220.39      221.02     30.23 o 
   9  11   2       64.41       74.45      9.43 o 
  -6  12   2       33.06       24.62      8.44 o 
  -5  12   2       45.25       41.75      9.29 o 
  -4  12   2       36.02       42.07      8.86 o 
  -3  12   2       96.58      107.20     12.36 o 
  -2  12   2      337.14      346.79     13.42 o 
  -1  12   2        0.03        1.49      2.44 o 
   0  12   2      462.03      415.72     14.76 o 
   1  12   2       78.30       74.57      7.38 o 
   2  12   2       20.38       26.30      4.98 o 
   3  12   2        0.04        4.79      2.76 o 
   4  12   2        4.19        3.83      2.90 o 
   5  12   2       98.31       86.27      8.73 o 
   6  12   2      223.12      232.00     20.59 o 
   7  12   2      147.90      161.65     11.95 o 
   8  12   2       14.69       22.06      5.38 o 
  -3  13   2      128.12      136.95     14.53 o 
  -2  13   2      115.25      104.51      8.74 o 
  -1  13   2       10.00       16.36      5.49 o 
   0  13   2      268.33      282.50     12.94 o 
   1  13   2       27.34       26.05      5.11 o 
   2  13   2       19.37       16.87      4.47 o 
   3  13   2       14.18       16.00      4.54 o 
   4  13   2       52.82       63.07      8.02 o 
   5  13   2        3.58        8.96      4.32 o 
   6  13   2      109.67      100.69     10.14 o 
   7  13   2       46.19       41.16     11.09 o 
  -2  14   2        7.24        9.44      6.71 o 
  -1  14   2        9.96       14.75      4.53 o 
   0  14   2        4.45        3.93      3.26 o 
   1  14   2       64.69       67.74      9.59 o 
   2  14   2       42.32       58.21      8.31 o 
   3  14   2       10.30        9.03      4.50 o 
   4  14   2       12.98        4.89      4.49 o 
   5  14   2      126.17      144.24     19.42 o 
   6  14   2       11.81        9.54      6.98 o 
  -1  15   2        4.38        2.99      5.17 o 
   0  15   2       12.69       19.64      8.47 o 
   1  15   2       43.05       42.60      7.28 o 
   2  15   2        0.59        5.72      3.91 o 
   3  15   2        9.26       11.56      4.54 o 
  -3 -13   3        0.15        5.67      7.47 o 
  -2 -13   3        2.77       11.63      7.10 o 
  -1 -13   3       67.09       66.24     13.25 o 
   0 -13   3        0.81        9.70      7.12 o 
   1 -13   3       29.71       22.09      8.25 o 
  -5 -12   3      119.96      114.29     13.80 o 
  -4 -12   3       40.71       41.78      9.48 o 
  -3 -12   3       65.69       58.14     11.95 o 
  -2 -12   3       21.05       12.39      6.43 o 
  -1 -12   3      146.69      131.95     15.89 o 
   0 -12   3      108.08      115.95     15.48 o 
   1 -12   3       12.38       21.59      8.40 o 
   2 -12   3       19.22       23.71      8.29 o 
   3 -12   3       61.23       57.73     12.00 o 
  -6 -11   3      212.36      246.03     14.50 o 
  -5 -11   3       96.15       89.54      9.33 o 
  -4 -11   3       12.08       11.67      4.41 o 
  -3 -11   3      183.57      203.53     17.39 o 
  -2 -11   3        4.51       -6.17      4.22 o 
  -1 -11   3      344.69      324.42     20.98 o 
   0 -11   3      101.80      133.23     15.57 o 
   1 -11   3        7.99       21.78      7.15 o 
   2 -11   3       15.43       14.88      6.45 o 
   3 -11   3       57.10       67.52      7.97 o 
   4 -11   3       22.32       18.70      5.05 o 
   5 -11   3       44.66       32.83      6.39 o 
  -7 -10   3       95.21      103.43     10.06 o 
  -6 -10   3        0.01        3.37      3.50 o 
  -5 -10   3        0.03       -0.91      2.97 o 
  -4 -10   3       23.93       20.76      4.72 o 
  -3 -10   3      241.07      232.81     11.63 o 
  -2 -10   3       40.57       59.78      6.78 o 
  -1 -10   3       11.75       24.01      7.23 o 
   0 -10   3       10.60        5.54      4.79 o 
   1 -10   3       26.33       26.50      7.92 o 
   2 -10   3      161.34      179.94     10.25 o 
   3 -10   3       68.19       76.08      7.75 o 
   4 -10   3       54.81       51.05      7.09 o 
   5 -10   3       10.32       13.70      4.72 o 
   6 -10   3        7.98        6.64      4.26 o 
  -8  -9   3        0.03        0.04      3.55 o 
  -7  -9   3        7.23        7.52      5.94 o 
  -6  -9   3       18.34       19.64      6.12 o 
  -5  -9   3      125.90      122.46     10.24 o 
  -4  -9   3      760.44      760.10     27.35 o 
  -3  -9   3      175.46      182.07      9.73 o 
  -2  -9   3       49.92       38.65      5.56 o 
  -1  -9   3      214.16      218.47     22.33 o 
   0  -9   3        2.82        1.78      4.09 o 
   1  -9   3       79.96       91.35      7.63 o 
   2  -9   3        0.67        0.52      2.33 o 
   3  -9   3      326.52      294.05     12.61 o 
   4  -9   3      388.40      381.27     14.78 o 
   5  -9   3        3.76        4.17      3.30 o 
   6  -9   3        1.45       -1.49      2.84 o 
   7  -9   3        4.51        0.28      3.90 o 
  -9  -8   3        0.11        5.00      5.13 o 
  -8  -8   3       33.63       37.34      6.50 o 
  -7  -8   3        7.50        0.87      4.86 o 
  -6  -8   3       18.12       22.02      7.49 o 
  -5  -8   3      200.70      187.97     15.46 o 
  -4  -8   3      452.71      410.01     20.45 o 
  -3  -8   3      476.34      467.33     16.19 o 
  -2  -8   3       27.98       38.85      5.30 o 
  -1  -8   3        0.74        0.64      3.32 o 
   0  -8   3       43.36       51.60      4.40 o 
   1  -8   3      102.93      108.98      7.61 o 
   2  -8   3        0.77        2.89      2.89 o 
   3  -8   3      260.54      248.60     11.13 o 
   4  -8   3      824.19      824.62     21.06 o 
   5  -8   3      143.18      162.41     10.34 o 
   6  -8   3        0.07        0.98      2.89 o 
   7  -8   3      151.03      152.44     12.23 o 
   8  -8   3       40.85       35.92     10.29 o 
  -9  -7   3        1.30        5.65      4.98 o 
  -8  -7   3       27.24       40.95      9.48 o 
  -7  -7   3        7.55        6.02      3.57 o 
  -6  -7   3        2.39        1.83      3.43 o 
  -5  -7   3       75.35       79.05      7.10 o 
  -4  -7   3        0.83        2.95      2.69 o 
  -3  -7   3      569.52      624.71     16.25 o 
  -2  -7   3      130.70      126.75      5.76 o 
  -1  -7   3        2.02       -1.91      1.71 o 
   0  -7   3      240.86      233.79      7.38 o 
   1  -7   3      159.51      164.90      7.33 o 
   2  -7   3       63.51       74.04     11.21 o 
   3  -7   3        5.21       -0.18      2.32 o 
   4  -7   3      125.47      117.31      8.23 o 
   5  -7   3       88.80       71.30      7.16 o 
   6  -7   3       27.65       33.55      7.67 o 
   7  -7   3      693.46      752.02     29.71 o 
   8  -7   3      112.97      130.13     15.91 o 
 -10  -6   3        6.98        9.83      6.47 o 
  -9  -6   3        0.52        6.24      5.24 o 
  -8  -6   3       37.61       45.12      9.68 o 
  -7  -6   3       23.15       18.41      4.28 o 
  -6  -6   3      122.91      125.00      8.58 o 
  -5  -6   3       23.85       16.34      3.94 o 
  -4  -6   3       56.74       47.61      5.52 o 
  -3  -6   3        0.32        4.21      2.06 o 
  -2  -6   3     1357.19     1269.36     16.74 o 
  -1  -6   3      333.17      318.85      7.95 o 
   0  -6   3       12.91       21.55      2.86 o 
   1  -6   3       48.77       69.84      7.28 o 
   2  -6   3      658.23      670.10     17.39 o 
   3  -6   3       78.33       71.38      6.28 o 
   4  -6   3     1473.12     1371.92     25.57 o 
   5  -6   3      121.10      112.47     16.61 o 
   6  -6   3       11.52        8.74      3.27 o 
   7  -6   3      112.68      113.59     12.79 o 
   8  -6   3       18.48       15.01      6.26 o 
   9  -6   3        0.72        5.82      5.46 o 
 -10  -5   3       14.67       10.16      5.82 o 
  -9  -5   3       25.01       11.58      5.76 o 
  -8  -5   3        8.52        8.53      4.83 o 
  -7  -5   3      305.72      326.75     12.70 o 
  -6  -5   3        6.92       12.72      5.66 o 
  -5  -5   3      481.27      464.75     10.50 o 
  -4  -5   3      414.68      398.91     16.14 o 
  -3  -5   3      116.50      109.61      4.95 o 
  -2  -5   3      956.83      935.23     13.33 o 
  -1  -5   3      530.66      618.02     10.44 o 
   0  -5   3        0.01        0.10      1.40 o 
   1  -5   3     1292.39     1333.61     15.85 o 
   2  -5   3     2532.03     2307.36     22.90 o 
   3  -5   3       10.97       18.02      3.76 o 
   4  -5   3      483.79      498.06     15.35 o 
   5  -5   3      764.72      764.20     26.17 o 
   6  -5   3       33.20       41.89      9.27 o 
   7  -5   3        0.44       -0.23      3.56 o 
   8  -5   3      105.65      111.40      9.22 o 
   9  -5   3        7.46       -0.17      4.61 o 
 -10  -4   3        0.04        1.49      4.09 o 
  -9  -4   3       21.11       13.75      5.82 o 
  -8  -4   3       19.03       14.90      5.69 o 
  -7  -4   3     1117.97     1107.77     22.64 o 
  -6  -4   3        8.65        8.31      3.63 o 
  -5  -4   3      531.37      503.18     10.54 o 
  -4  -4   3      883.71      876.07     13.38 o 
  -3  -4   3      807.94      909.80     12.97 o 
  -2  -4   3     2779.79     2865.28     25.68 o 
  -1  -4   3     1824.04     1884.00     18.99 o 
   0  -4   3      962.15      999.22     18.28 o 
   1  -4   3      514.43      423.86      7.57 o 
   2  -4   3     5210.06     5789.51    124.39 o 
   3  -4   3      555.63      566.20      9.05 o 
   4  -4   3       44.47       50.85      5.22 o 
   5  -4   3      255.61      249.89     10.33 o 
   6  -4   3      381.80      332.14     12.43 o 
   7  -4   3       57.79       52.52     12.98 o 
   8  -4   3      432.67      504.68     16.96 o 
   9  -4   3      120.67      125.30     14.75 o 
  10  -4   3        1.35        5.65      5.05 o 
 -10  -3   3        1.18        5.28      5.24 o 
  -9  -3   3       40.23       39.80      8.86 o 
  -8  -3   3        4.46        4.05      3.10 o 
  -7  -3   3      848.95      876.42     19.85 o 
  -6  -3   3       37.89       43.53      4.71 o 
  -5  -3   3      333.61      330.25     10.56 o 
  -4  -3   3      551.00      559.58     11.59 o 
  -3  -3   3     5826.01     6021.23     44.27 o 
  -2  -3   3       20.35        8.38      1.79 o 
  -1  -3   3     5025.03     5015.75     36.68 o 
   0  -3   3     5704.04     5829.68     42.10 o 
   1  -3   3       68.37       74.35      2.97 o 
   2  -3   3       22.92       20.48      1.80 o 
   3  -3   3      637.36      793.85     18.94 o 
   4  -3   3      179.71      212.55      6.37 o 
   5  -3   3     3376.84     3485.68     60.53 o 
   6  -3   3     1850.87     1961.34     30.78 o 
   7  -3   3      106.27      121.01     15.44 o 
   8  -3   3        5.26       -0.41      2.37 o 
   9  -3   3      125.13      164.82     15.68 o 
  10  -3   3       60.39       72.80     12.58 o 
 -11  -2   3        5.64        8.90      5.78 o 
 -10  -2   3      283.40      290.97     19.94 o 
  -9  -2   3       97.01      108.69      8.91 o 
  -8  -2   3       26.78       20.64      4.30 o 
  -7  -2   3      345.37      379.75     13.00 o 
  -6  -2   3       72.91       70.57      4.59 o 
  -5  -2   3        0.11        1.87      1.73 o 
  -4  -2   3     1900.63     1745.53     18.76 o 
  -3  -2   3     3724.26     4016.74     31.72 o 
  -2  -2   3      172.20      130.66      5.27 o 
  -1  -2   3      590.53      494.85      7.56 o 
   0  -2   3        4.41       14.38      1.80 o 
   1  -2   3       34.04       29.59      2.96 o 
   2  -2   3        9.15        3.11      1.70 o 
   3  -2   3     3222.58     3197.06     35.18 o 
   4  -2   3      258.75      278.94      6.06 o 
   5  -2   3      311.35      287.31      7.09 o 
   6  -2   3      880.65      975.69     20.47 o 
   7  -2   3        5.94       14.33      3.72 o 
   8  -2   3       95.77      100.99      8.15 o 
   9  -2   3      200.42      200.91     11.20 o 
 -11  -1   3       16.64       11.00      6.73 o 
 -10  -1   3      333.58      377.53     19.08 o 
  -9  -1   3       73.28       77.45      7.84 o 
  -8  -1   3       17.93       22.29      5.16 o 
  -7  -1   3      118.15      119.35      8.08 o 
  -6  -1   3     1311.17     1305.29     23.37 o 
  -5  -1   3       17.64       30.83      3.98 o 
  -4  -1   3     1212.56     1320.52     15.18 o 
  -3  -1   3     4746.15     4718.86     34.88 o 
  -2  -1   3       28.41       24.81      2.02 o 
  -1  -1   3     6104.07     6183.06     41.06 o 
   0  -1   3        0.65        2.61      1.99 o 
   1  -1   3       62.73       84.18      4.04 o 
   2  -1   3      899.19      884.75     17.00 o 
   3  -1   3      657.62      620.70     17.03 o 
   4  -1   3     1108.94     1119.20     18.46 o 
   5  -1   3        0.51        0.59      1.54 o 
   6  -1   3        7.50        8.51      2.39 o 
   7  -1   3      179.81      200.20      9.42 o 
   8  -1   3       25.93       26.66     13.08 o 
   9  -1   3      126.44      156.01     11.00 o 
  10  -1   3        3.71        0.63      4.53 o 
  11  -1   3       30.24       37.16      9.16 o 
 -11   0   3        0.11       -2.45      3.32 o 
 -10   0   3        2.07        0.82      5.58 o 
  -9   0   3        3.56        0.18      2.55 o 
  -8   0   3       71.62       77.82      7.29 o 
  -7   0   3      378.36      369.30     18.47 o 
  -6   0   3     1228.02     1189.58     27.31 o 
  -5   0   3       51.47       29.77      3.12 o 
  -4   0   3     2940.60     3232.32     40.20 o 
  -3   0   3      809.05      820.08      9.98 o 
  -2   0   3     1801.15     1859.64     16.03 o 
  -1   0   3     1328.93     1259.66     11.68 o 
   0   0   3     5996.00     6049.97     43.66 o 
   1   0   3     5293.46     5273.11     44.15 o 
   2   0   3     4098.60     3774.46     66.15 o 
   3   0   3       30.37       49.66      4.31 o 
   4   0   3      561.64      624.36      9.34 o 
   5   0   3      670.56      621.10     16.75 o 
   6   0   3      178.85      221.16      7.73 o 
   7   0   3        0.35       -0.70      1.88 o 
   8   0   3      304.34      314.55     12.18 o 
   9   0   3        1.62        4.71      2.81 o 
  10   0   3       67.67       65.33     11.06 o 
 -11   1   3       27.96       24.71      8.35 o 
 -10   1   3       74.43       57.72      7.57 o 
  -9   1   3      748.69      744.39     36.19 o 
  -8   1   3      610.38      600.14     17.47 o 
  -7   1   3        4.25        4.33      5.71 o 
  -6   1   3       65.21       51.39      5.51 o 
  -5   1   3      810.59      873.33     11.95 o 
  -4   1   3      657.39      686.15     10.40 o 
  -3   1   3       42.22       27.31      3.08 o 
  -2   1   3     4869.29     4700.96     41.70 o 
  -1   1   3        2.90        0.13      1.11 o 
   0   1   3    10173.06    10448.01     63.51 o 
   1   1   3     3248.72     2922.72     30.07 o 
   2   1   3     4826.80     5034.44     34.04 o 
   3   1   3      113.17      104.44      3.38 o 
   4   1   3      154.62      186.78      8.20 o 
   5   1   3        1.04       -0.63      1.20 o 
   6   1   3       36.87       50.03      4.18 o 
   7   1   3       89.49       91.49      5.25 o 
   8   1   3        2.06        3.53      2.18 o 
   9   1   3       26.64       32.82      5.24 o 
  10   1   3        0.01        7.79      4.72 o 
  11   1   3       95.38      135.05     15.14 o 
 -10   2   3        1.56        1.00      3.17 o 
  -9   2   3       49.87       68.33      7.51 o 
  -8   2   3       95.35       93.47     11.74 o 
  -7   2   3       71.90       67.20      6.49 o 
  -6   2   3      167.75      153.15      8.11 o 
  -5   2   3     1240.08     1322.57     15.12 o 
  -4   2   3      545.79      601.57      8.32 o 
  -3   2   3      180.17      224.17      7.24 o 
  -2   2   3     1834.90     1892.11     28.99 o 
  -1   2   3      311.38      350.73     11.11 o 
   0   2   3    15500.85    15776.91     93.65 o 
   1   2   3     3446.74     3639.39     32.99 o 
   2   2   3     1300.42     1267.11     12.11 o 
   3   2   3       17.65       22.72      1.93 o 
   4   2   3     2038.65     2254.65     20.80 o 
   5   2   3       28.33       69.04      3.79 o 
   6   2   3      141.15      130.19      5.40 o 
   7   2   3      210.24      204.00      7.18 o 
   8   2   3      536.34      523.09     12.17 o 
   9   2   3       10.14        7.19      3.05 o 
  10   2   3       61.78       70.24     10.48 o 
 -10   3   3       44.90       58.00      7.71 o 
  -9   3   3       55.34       56.80      7.09 o 
  -8   3   3      179.08      177.31     18.83 o 
  -7   3   3      307.04      271.99     11.23 o 
  -6   3   3      248.77      259.27     10.47 o 
  -5   3   3      128.96      134.76      7.31 o 
  -4   3   3      525.23      530.49      8.04 o 
  -3   3   3       28.75       57.02      4.18 o 
  -2   3   3       40.49       51.93      3.69 o 
  -1   3   3      943.66     1046.72     10.76 o 
   0   3   3     2178.17     2144.99     17.19 o 
   1   3   3     1325.25     1315.48     12.13 o 
   2   3   3     2213.98     2034.69     30.81 o 
   3   3   3       22.21       23.73      2.03 o 
   4   3   3      351.11      298.86      6.45 o 
   5   3   3       14.99       23.38      2.53 o 
   6   3   3        6.36       -0.03      1.58 o 
   7   3   3      266.45      264.89      8.18 o 
   8   3   3     1069.16     1067.50     17.57 o 
   9   3   3      182.15      179.34      9.43 o 
  10   3   3      225.10      230.75     11.25 o 
 -10   4   3        1.36        3.82      3.66 o 
  -9   4   3        0.68        3.00      4.55 o 
  -8   4   3       10.24        6.19      3.11 o 
  -7   4   3      189.65      196.52      9.78 o 
  -6   4   3       25.27       20.97      4.74 o 
  -5   4   3       48.92       42.38      4.96 o 
  -4   4   3      177.20      211.09      5.74 o 
  -3   4   3       17.53       14.91      1.88 o 
  -2   4   3       19.92       23.92      1.98 o 
  -1   4   3      131.76      150.04      4.21 o 
   0   4   3     4553.47     4542.83     32.10 o 
   1   4   3    17822.97    17576.68    105.38 o 
   2   4   3      143.99      145.43      3.51 o 
   3   4   3        6.80        3.21      1.14 o 
   4   4   3        3.08       10.50      1.96 o 
   5   4   3       34.97       22.14      2.44 o 
   6   4   3        1.58        0.86      1.60 o 
   7   4   3      237.12      239.49      7.73 o 
   8   4   3      651.39      679.94     17.60 o 
   9   4   3      195.20      199.98     10.14 o 
  10   4   3       40.93       30.70      6.58 o 
 -10   5   3        4.68       12.04      6.78 o 
  -9   5   3       15.72       15.41      5.88 o 
  -8   5   3        1.24        0.07      2.42 o 
  -7   5   3        2.10        1.95      2.46 o 
  -6   5   3       24.19       31.92      5.09 o 
  -5   5   3       48.03       77.99     18.63 o 
  -4   5   3       30.56       18.66      2.46 o 
  -3   5   3      594.90      573.15      9.48 o 
  -2   5   3     2401.44     2469.62     22.18 o 
  -1   5   3     5970.93     5711.81     40.59 o 
   0   5   3     2735.60     2829.62     23.20 o 
   1   5   3     2773.23     2758.16     32.92 o 
   2   5   3      622.86      703.35     13.07 o 
   3   5   3       96.13      104.43      9.60 o 
   4   5   3      120.49      119.13      4.41 o 
   5   5   3     4439.72     4488.51     35.96 o 
   6   5   3        1.68        2.32      1.92 o 
   7   5   3      114.75      138.48     20.23 o 
   8   5   3      820.78      814.74     20.30 o 
   9   5   3       36.45       45.23      6.02 o 
  10   5   3        0.15        0.72      2.89 o 
  11   5   3       41.08       33.06      8.51 o 
  -9   6   3       13.18       11.78      4.41 o 
  -8   6   3       19.03        9.28      3.73 o 
  -7   6   3        2.31        4.91      2.80 o 
  -6   6   3      565.99      505.99     23.38 o 
  -5   6   3       17.93        8.94      3.77 o 
  -4   6   3      237.35      189.86      6.27 o 
  -3   6   3      358.98      372.75      8.23 o 
  -2   6   3      141.41      120.56      4.69 o 
  -1   6   3      366.69      371.37      8.12 o 
   0   6   3       51.99       61.80      3.21 o 
   1   6   3      782.06      733.06     10.59 o 
   2   6   3     1040.04      850.78     15.56 o 
   3   6   3      853.47      896.27     16.73 o 
   4   6   3       11.06        9.46      5.63 o 
   5   6   3     2642.49     2682.06     34.97 o 
   6   6   3      559.48      530.00     20.54 o 
   7   6   3       28.41       42.84      5.24 o 
   8   6   3       31.64       27.46      4.73 o 
   9   6   3      180.05      191.23     13.53 o 
  10   6   3       49.27       39.45      7.70 o 
  11   6   3       34.67       51.94     10.57 o 
  -9   7   3        3.26       -0.22      5.43 o 
  -8   7   3        0.29        1.65      3.20 o 
  -7   7   3        0.13       -1.22      2.77 o 
  -6   7   3      443.74      450.20     14.59 o 
  -5   7   3       41.97       35.83      5.17 o 
  -4   7   3      412.62      423.59      9.76 o 
  -3   7   3       19.71       40.77      3.50 o 
  -2   7   3      131.58      148.02      6.49 o 
  -1   7   3      416.83      430.65      8.69 o 
   0   7   3      248.59      227.32      6.08 o 
   1   7   3     2743.11     3226.72     27.06 o 
   2   7   3      305.25      237.50      8.67 o 
   3   7   3      418.77      382.99     16.26 o 
   4   7   3       10.33        2.47      2.19 o 
   5   7   3        6.77       10.00      3.23 o 
   6   7   3      164.24      179.83     27.68 o 
   7   7   3       49.26       45.70      5.73 o 
   8   7   3      151.18      189.41     10.11 o 
   9   7   3      517.78      496.10     34.04 o 
  10   7   3      264.58      251.15     12.87 o 
  -9   8   3       76.84       48.16     11.24 o 
  -8   8   3        3.40       13.92      6.24 o 
  -7   8   3      262.43      246.86     21.37 o 
  -6   8   3      171.17      192.02      9.91 o 
  -5   8   3       50.14       49.03      5.93 o 
  -4   8   3        7.49       11.87      2.79 o 
  -3   8   3      108.85      123.56      5.81 o 
  -2   8   3       19.76       13.26      2.56 o 
  -1   8   3      653.02      586.87     10.90 o 
   0   8   3     1890.47     1888.72     31.27 o 
   1   8   3      304.21      337.09      7.21 o 
   2   8   3        0.55        5.78      2.92 o 
   3   8   3      950.17      840.09     18.04 o 
   4   8   3      145.84      146.93      8.06 o 
   5   8   3      164.67      165.87      9.57 o 
   6   8   3      434.35      428.21     15.14 o 
   7   8   3        6.37        2.15      2.31 o 
   8   8   3        2.13        3.26      2.92 o 
   9   8   3       54.96       55.68      7.23 o 
  10   8   3        0.90        1.64      3.17 o 
  -8   9   3       27.91       10.29      6.69 o 
  -7   9   3       32.06       36.12      9.61 o 
  -6   9   3        0.50        3.45      2.95 o 
  -5   9   3       51.86       41.98     13.37 o 
  -4   9   3       27.58       19.37      7.04 o 
  -3   9   3     1156.00     1196.40     18.25 o 
  -2   9   3      412.13      403.68      9.98 o 
  -1   9   3       19.65        6.77      2.45 o 
   0   9   3      680.88      713.80     12.28 o 
   1   9   3      738.44      645.87     15.84 o 
   2   9   3      217.93      275.77     10.65 o 
   3   9   3      479.55      464.89     14.04 o 
   4   9   3        0.05        0.01      1.77 o 
   5   9   3       15.74       12.10      3.21 o 
   6   9   3      224.78      221.55     14.41 o 
   7   9   3      156.16      174.81     10.51 o 
   8   9   3      106.04      117.82      9.43 o 
   9   9   3       44.14       43.85      6.91 o 
  10   9   3        1.48       -0.39      3.12 o 
  -7  10   3       76.03       55.39     10.87 o 
  -6  10   3      165.67      152.52     15.35 o 
  -5  10   3      401.60      424.77     22.36 o 
  -4  10   3       86.21      105.04      7.94 o 
  -3  10   3      577.81      580.77     13.03 o 
  -2  10   3      258.76      239.47      8.30 o 
  -1  10   3       75.37       79.84      5.18 o 
   0  10   3        0.55        0.34      2.80 o 
   1  10   3       70.41       74.14      6.72 o 
   2  10   3       42.04       47.78      5.69 o 
   3  10   3      427.83      421.31     14.00 o 
   4  10   3        6.68        4.90      3.06 o 
   5  10   3      114.21      120.01      8.87 o 
   6  10   3      153.68      177.93     13.33 o 
   7  10   3        2.04        2.15      8.21 o 
   8  10   3      190.79      172.57     11.54 o 
   9  10   3        0.05       -0.88      3.03 o 
  -7  11   3       14.08       14.01      8.01 o 
  -6  11   3      126.46      141.76     15.65 o 
  -5  11   3      214.18      226.30     11.62 o 
  -4  11   3       86.24       77.36     16.68 o 
  -3  11   3       22.36       30.01      7.27 o 
  -2  11   3       20.61       13.76      2.97 o 
  -1  11   3      322.82      302.08     11.84 o 
   0  11   3      735.35      731.22     18.59 o 
   1  11   3      737.01      730.71     18.90 o 
   2  11   3      278.36      251.49     16.69 o 
   3  11   3       83.30       89.45      7.83 o 
   4  11   3        0.00        0.76      2.23 o 
   5  11   3       95.08       93.08     13.45 o 
   6  11   3       54.75       41.89      6.35 o 
   7  11   3        1.20        1.99      2.75 o 
   8  11   3      158.39      165.09     11.68 o 
   9  11   3       45.59       40.65      7.13 o 
  -6  12   3       32.00       18.38      7.92 o 
  -5  12   3       17.60        9.72      6.63 o 
  -4  12   3       66.11       61.10      7.00 o 
  -3  12   3       84.41       83.37      6.13 o 
  -2  12   3       36.37       30.04      5.17 o 
  -1  12   3       31.96       31.45      5.19 o 
   0  12   3       41.73       65.51      9.26 o 
   1  12   3        3.86       15.21      4.01 o 
   2  12   3       57.35       57.49      6.74 o 
   3  12   3      134.62      109.34     13.90 o 
   4  12   3       49.50       39.66      6.23 o 
   5  12   3       68.78       75.08      8.27 o 
   6  12   3       12.21        9.06      3.96 o 
   7  12   3       15.45        9.97      4.41 o 
   8  12   3       86.68       86.53     10.04 o 
  -5  13   3       14.46       13.71      6.67 o 
  -3  13   3        8.40       11.91      6.00 o 
  -2  13   3        0.71        4.10      3.30 o 
  -1  13   3        0.29       -0.03      4.41 o 
   0  13   3       39.86       33.38      5.86 o 
   1  13   3      220.97      234.42     11.76 o 
   2  13   3        0.17        0.59      2.67 o 
   3  13   3       15.68        8.34      3.78 o 
   4  13   3       58.68       41.09      6.50 o 
   5  13   3       30.20       36.10      6.44 o 
   6  13   3        9.95        9.67      4.20 o 
   7  13   3        5.73        0.69      3.34 o 
  -2  14   3      118.97      127.00     10.03 o 
  -1  14   3       29.18       36.40      6.28 o 
   0  14   3        6.36        5.67      3.70 o 
   1  14   3       18.97       10.52      6.90 o 
   2  14   3       53.90       53.78      7.63 o 
   3  14   3        0.41        0.00      3.08 o 
   4  14   3       79.83       87.86     15.07 o 
   5  14   3       39.88       35.98      6.87 o 
   6  14   3        3.40        0.71      3.67 o 
  -1  15   3        0.06       -1.06      4.29 o 
   0  15   3       78.03       84.80      9.08 o 
   1  15   3        0.48        0.56      3.56 o 
   2  15   3      126.61      145.11     12.73 o 
   3  15   3       10.16        4.46      5.09 o 
   4  15   3       11.09        2.75      3.76 o 
  -4 -12   4        5.52        4.35      6.71 o 
  -3 -12   4       40.93       36.07     10.13 o 
  -2 -12   4        1.24       -2.40      4.87 o 
  -1 -12   4       20.23       34.32      9.83 o 
   0 -12   4       18.00       16.80      7.71 o 
   1 -12   4        9.37       16.13      7.64 o 
   2 -12   4       94.62       71.15     13.40 o 
  -6 -11   4       23.98       22.64      5.97 o 
  -5 -11   4        8.97        3.14      4.10 o 
  -4 -11   4        3.92       -0.06      3.50 o 
  -3 -11   4        7.41        2.04      5.15 o 
  -2 -11   4      228.26      208.67     18.66 o 
  -1 -11   4        9.09       20.57      7.43 o 
   0 -11   4       49.98       83.34     13.53 o 
   1 -11   4       87.16       90.55     13.58 o 
   2 -11   4       33.38       47.14     10.76 o 
   3 -11   4       39.85       49.95     11.35 o 
   4 -11   4        3.00        5.28      4.03 o 
  -7 -10   4       41.92       21.51     13.18 o 
  -6 -10   4       26.98       35.46      6.42 o 
  -5 -10   4      306.17      281.51     13.83 o 
  -4 -10   4       13.19       24.73      5.19 o 
  -3 -10   4       27.02       24.30      5.35 o 
  -2 -10   4      979.88      993.16     36.66 o 
  -1 -10   4      163.71      178.57     16.67 o 
   0 -10   4        9.89        6.15      5.24 o 
   1 -10   4        2.20        6.95      5.11 o 
   2 -10   4       20.22       18.14      4.67 o 
   3 -10   4      120.73      106.76      9.30 o 
   4 -10   4       23.28       37.58      6.68 o 
   5 -10   4      169.43      162.34     11.71 o 
  -8  -9   4       23.58        9.51      6.89 o 
  -7  -9   4       57.16       61.77     10.39 o 
  -6  -9   4        3.09       -0.65      7.41 o 
  -5  -9   4      381.68      394.04     15.41 o 
  -4  -9   4      731.55      759.71     20.83 o 
  -3  -9   4        3.13       -0.14      4.43 o 
  -2  -9   4      840.73      859.54     21.02 o 
  -1  -9   4       23.85       18.21      6.30 o 
   0  -9   4       15.78       16.69      6.52 o 
   1  -9   4      449.56      430.55     18.95 o 
   2  -9   4      834.35      766.33     20.81 o 
   3  -9   4        0.13        1.92      2.92 o 
   4  -9   4      167.37      162.07     10.79 o 
   5  -9   4        1.17        0.79      3.13 o 
   6  -9   4        0.22        0.82      3.41 o 
  -8  -8   4       31.06       40.97     10.05 o 
  -7  -8   4       98.25      112.94     24.25 o 
  -6  -8   4       33.38       30.20      5.65 o 
  -5  -8   4       17.36       13.29      3.85 o 
  -4  -8   4      556.19      546.52     16.81 o 
  -3  -8   4        8.04        3.58      2.93 o 
  -2  -8   4        0.01       -1.49      2.42 o 
  -1  -8   4      613.27      587.41     12.61 o 
   0  -8   4      367.85      390.43     19.08 o 
   1  -8   4      737.75      658.94     17.79 o 
   2  -8   4     1767.94     1815.92     31.40 o 
   3  -8   4      250.84      241.29     14.40 o 
   4  -8   4      241.50      260.05     12.18 o 
   5  -8   4       12.35        6.78      3.64 o 
   6  -8   4        0.11        1.49      3.24 o 
   7  -8   4       58.73       38.53      6.83 o 
  -9  -7   4       11.43       17.34      6.89 o 
  -8  -7   4      159.17      190.87     17.99 o 
  -7  -7   4      300.51      324.69     13.89 o 
  -6  -7   4       42.76       33.05      5.39 o 
  -5  -7   4        2.82        3.52      4.42 o 
  -4  -7   4      603.14      544.21     16.00 o 
  -3  -7   4       46.79       47.98     14.37 o 
  -2  -7   4        2.17        2.15      1.98 o 
  -1  -7   4     2279.14     2368.98     26.27 o 
   0  -7   4     1028.27     1041.39     16.13 o 
   1  -7   4       11.02       14.06      3.72 o 
   2  -7   4      115.47      105.26     10.52 o 
   3  -7   4       35.16       27.79      9.45 o 
   4  -7   4      150.80      135.56      9.17 o 
   5  -7   4       16.10       11.39      4.22 o 
   6  -7   4      354.06      375.66     15.11 o 
   7  -7   4       19.58       10.14      4.43 o 
   8  -7   4       83.51       77.62     15.31 o 
  -9  -6   4      150.60      193.70     18.62 o 
  -8  -6   4       96.62      121.49     14.33 o 
  -7  -6   4      161.84      193.43     19.01 o 
  -6  -6   4       18.09       24.66      8.03 o 
  -5  -6   4       90.74       86.69     21.83 o 
  -4  -6   4     1413.36     1375.82     25.12 o 
  -3  -6   4     2401.88     2342.08     25.75 o 
  -2  -6   4       34.42       33.55      3.54 o 
  -1  -6   4      141.05      133.80      8.86 o 
   0  -6   4      137.22      125.76      7.46 o 
   1  -6   4      108.79      131.52      7.80 o 
   2  -6   4      628.57      588.55     20.15 o 
   3  -6   4      606.04      679.19     17.50 o 
   4  -6   4        1.94        5.40      2.79 o 
   5  -6   4      331.72      334.08     13.20 o 
   6  -6   4      180.78      207.14     10.89 o 
   7  -6   4      139.66      135.63     15.55 o 
   8  -6   4       10.03       12.73      4.63 o 
 -10  -5   4      139.96      164.73     18.10 o 
  -9  -5   4       29.28       27.11      7.54 o 
  -8  -5   4        0.09       -3.66      2.73 o 
  -7  -5   4        4.66       -1.69      3.64 o 
  -6  -5   4      427.47      421.47     14.08 o 
  -5  -5   4       60.32       70.52      7.13 o 
  -4  -5   4      245.00      245.52      7.71 o 
  -3  -5   4     1699.51     1737.99     20.76 o 
  -2  -5   4      264.57      271.47     10.50 o 
  -1  -5   4       63.28       76.80      4.26 o 
   0  -5   4        0.22        2.13      1.52 o 
   1  -5   4       45.80       35.03      2.98 o 
   2  -5   4      600.01      647.22     15.71 o 
   3  -5   4      764.44      734.40     17.49 o 
   4  -5   4      257.51      262.99     10.82 o 
   5  -5   4       83.81      101.97     14.28 o 
   6  -5   4      161.05      132.93      9.17 o 
   7  -5   4        6.02        2.91      2.59 o 
   8  -5   4      148.21      153.12     10.81 o 
   9  -5   4        3.12        0.67      4.72 o 
 -10  -4   4       17.64       -1.80      5.28 o 
  -9  -4   4       88.04      104.21     13.90 o 
  -8  -4   4       49.21       59.87     10.50 o 
  -7  -4   4      532.80      507.71     23.69 o 
  -6  -4   4      863.93      865.39     18.28 o 
  -5  -4   4      422.75      411.74      9.97 o 
  -4  -4   4      152.93      181.40      6.43 o 
  -3  -4   4       16.59       19.57      2.78 o 
  -2  -4   4      574.26      611.21     11.17 o 
  -1  -4   4        1.14        1.50      1.46 o 
   0  -4   4      957.83      995.77     16.69 o 
   1  -4   4      254.54      303.46      6.54 o 
   2  -4   4       37.85       27.83      2.74 o 
   3  -4   4      564.24      478.50     13.35 o 
   4  -4   4      415.66      469.75     13.94 o 
   5  -4   4      430.67      445.29     14.12 o 
   6  -4   4      735.47      696.66     18.60 o 
   7  -4   4        9.03        5.72      5.86 o 
   8  -4   4      187.38      179.19     18.74 o 
   9  -4   4       20.44       15.90      4.72 o 
 -10  -3   4        2.85       13.06      6.21 o 
  -9  -3   4       70.49       93.02     13.34 o 
  -8  -3   4       57.56       63.48      6.80 o 
  -7  -3   4      582.58      568.95     16.44 o 
  -6  -3   4       12.85        9.43      2.56 o 
  -5  -3   4      184.44      198.19      6.88 o 
  -4  -3   4        6.01        4.90      2.19 o 
  -3  -3   4       62.51       81.73      4.80 o 
  -2  -3   4     1224.26     1144.82     14.42 o 
  -1  -3   4      689.52      758.74     10.94 o 
   0  -3   4      553.47      659.31      9.70 o 
   1  -3   4      384.20      482.47     11.25 o 
   2  -3   4     1090.05     1266.74     25.94 o 
   3  -3   4     1118.34     1078.52     19.59 o 
   4  -3   4       75.36       84.82      6.32 o 
   5  -3   4      292.30      273.96     12.50 o 
   6  -3   4     1012.25     1035.51     22.34 o 
   7  -3   4       56.98       37.22      5.42 o 
   8  -3   4       26.00       25.49      4.97 o 
   9  -3   4       48.86       46.23      6.74 o 
  10  -3   4       24.19       23.49      7.51 o 
 -10  -2   4       64.53       68.05     11.69 o 
  -9  -2   4       66.83       76.20     12.05 o 
  -8  -2   4        0.02       -0.79      6.76 o 
  -7  -2   4       84.12       82.11      7.24 o 
  -6  -2   4       13.73       15.25      3.56 o 
  -5  -2   4       58.81       58.81      4.08 o 
  -4  -2   4        0.19       -1.65      1.41 o 
  -3  -2   4       80.13      117.71      4.57 o 
  -2  -2   4      340.04      343.85      7.12 o 
  -1  -2   4       90.44      130.33      7.33 o 
   0  -2   4       52.93       47.73      4.32 o 
   1  -2   4      419.17      441.71     10.28 o 
   2  -2   4        6.57       17.66      2.99 o 
   3  -2   4      138.22      120.60      6.32 o 
   4  -2   4      330.06      267.53      9.64 o 
   5  -2   4       22.69       20.76      4.02 o 
   6  -2   4      457.33      459.39     20.28 o 
   7  -2   4      135.92      135.75     18.58 o 
   8  -2   4       51.43       39.46      5.93 o 
   9  -2   4       30.65       35.43      5.98 o 
  10  -2   4       73.09       82.24     12.80 o 
 -10  -1   4        0.08       -2.10      5.91 o 
  -9  -1   4        8.74        8.36      3.45 o 
  -8  -1   4        6.54        0.78      2.71 o 
  -7  -1   4      123.33      120.44      8.29 o 
  -6  -1   4      119.56      116.89      9.74 o 
  -5  -1   4      440.28      439.09      9.13 o 
  -4  -1   4       14.43       19.31      2.40 o 
  -3  -1   4     1226.94     1321.09     14.95 o 
  -2  -1   4       97.28      126.56      4.81 o 
  -1  -1   4       55.95       53.32      2.76 o 
   0  -1   4       99.00      112.55      4.90 o 
   1  -1   4      277.12      218.94      6.80 o 
   2  -1   4      199.47      215.28      7.25 o 
   3  -1   4       51.28       57.53      4.46 o 
   4  -1   4      885.06      838.40     18.68 o 
   5  -1   4      331.88      364.13     13.42 o 
   6  -1   4      360.43      387.08     20.18 o 
   7  -1   4      500.71      438.89     14.12 o 
   8  -1   4       93.39       95.95      9.88 o 
   9  -1   4        8.46        4.06      3.15 o 
  10  -1   4      158.64      180.65     16.46 o 
 -10   0   4       10.69        6.96      3.96 o 
  -9   0   4        2.64        4.51      3.23 o 
  -8   0   4      112.08      123.66      8.90 o 
  -7   0   4       30.01       29.31      4.86 o 
  -6   0   4      194.07      198.53      9.27 o 
  -5   0   4      171.19      146.48      5.02 o 
  -4   0   4       17.10       28.21      2.49 o 
  -3   0   4        0.27        1.25      1.29 o 
  -2   0   4     1962.05     2081.70     18.39 o 
  -1   0   4     1002.46      944.00     10.60 o 
   0   0   4        6.63        2.88      1.07 o 
   1   0   4     3292.37     3310.02     36.26 o 
   2   0   4     5930.28     5454.62     48.65 o 
   3   0   4       96.73       92.63      7.24 o 
   4   0   4     1070.73     1236.01     13.88 o 
   5   0   4       91.24      123.08      7.81 o 
   6   0   4      417.28      425.02      9.28 o 
   7   0   4      304.01      293.47     11.30 o 
   8   0   4      656.16      651.52     17.78 o 
   9   0   4        6.89        2.36      5.60 o 
  10   0   4       56.92       47.39      6.68 o 
  11   0   4       11.32        3.46      5.37 o 
 -10   1   4        7.96        6.04      3.97 o 
  -9   1   4       21.10       14.85      4.41 o 
  -8   1   4       90.82       76.87      7.45 o 
  -7   1   4      121.46      125.26      8.27 o 
  -6   1   4       12.29        5.33      5.24 o 
  -5   1   4       64.96       50.36      5.08 o 
  -4   1   4       40.79       33.90      2.64 o 
  -3   1   4      134.37      137.92      5.95 o 
  -2   1   4       12.04        3.23      2.09 o 
  -1   1   4    12251.73    11892.83     73.29 o 
   0   1   4     1795.09     2012.44     19.79 o 
   1   1   4     3239.54     2999.56     31.25 o 
   2   1   4      138.99      119.60      3.38 o 
   3   1   4      339.41      336.33      6.08 o 
   4   1   4      773.12      798.80     10.87 o 
   5   1   4      491.59      388.34      8.13 o 
   6   1   4      119.52      108.25      5.99 o 
   7   1   4      222.61      221.04      7.43 o 
   8   1   4      431.67      415.66     13.76 o 
   9   1   4       32.70       23.80      4.69 o 
  10   1   4        1.76        2.70      3.13 o 
  11   1   4       23.16       23.41      7.25 o 
 -10   2   4       84.48       99.01      9.46 o 
  -9   2   4        0.20       -0.89      2.60 o 
  -8   2   4       35.30       33.08      9.01 o 
  -7   2   4        4.39        4.43      2.58 o 
  -6   2   4      302.12      290.88     17.03 o 
  -5   2   4        7.20        5.79      2.63 o 
  -4   2   4     2666.71     2473.38     31.02 o 
  -3   2   4      466.59      428.39     10.46 o 
  -2   2   4     1285.13     1207.94     17.12 o 
  -1   2   4      223.81      153.25      3.55 o 
   0   2   4      846.59      885.40      9.61 o 
   1   2   4      325.49      355.44      5.81 o 
   2   2   4    15185.86    14916.48    113.81 o 
   3   2   4     4929.11     4687.77     34.31 o 
   4   2   4       33.95       25.35      2.38 o 
   5   2   4     1000.27      838.01     12.43 o 
   6   2   4      811.30      896.23     13.85 o 
   7   2   4       21.13       14.42      2.92 o 
   8   2   4        0.01       -0.56      1.96 o 
   9   2   4       98.45      105.26      8.06 o 
  10   2   4       41.87       39.46      6.05 o 
 -10   3   4      148.09      164.00     15.73 o 
  -9   3   4        3.09        4.28      3.21 o 
  -8   3   4       16.85       19.48      4.48 o 
  -7   3   4     1174.37     1172.11     24.38 o 
  -6   3   4      597.83      564.53     28.57 o 
  -5   3   4       25.76       14.07      3.38 o 
  -4   3   4     2071.31     2041.16     27.78 o 
  -3   3   4     1427.70     1375.45     21.44 o 
  -2   3   4        6.05        7.15      2.21 o 
  -1   3   4     1717.46     1775.09     15.56 o 
   0   3   4      553.79      481.29      8.77 o 
   1   3   4     2074.97     2042.47     17.45 o 
   2   3   4      695.01      622.26      9.35 o 
   3   3   4     3742.69     3767.84     29.11 o 
   4   3   4      301.49      367.59      7.36 o 
   5   3   4      288.72      373.35      8.06 o 
   6   3   4      196.99      240.59     10.12 o 
   7   3   4       37.75       41.85      3.92 o 
   8   3   4      138.39      155.14      6.97 o 
   9   3   4      230.55      242.92      8.67 o 
  10   3   4       67.26       84.06     11.80 o 
 -10   4   4        0.22        0.15      3.41 o 
  -9   4   4       51.86       64.12      7.71 o 
  -8   4   4        2.27       -0.14      2.65 o 
  -7   4   4     1505.78     1508.62     28.25 o 
  -6   4   4     1428.99     1365.93     27.04 o 
  -5   4   4       91.18       90.34      6.56 o 
  -4   4   4      278.27      254.67      9.33 o 
  -3   4   4       38.51       39.89      8.64 o 
  -2   4   4       37.37       51.24      3.17 o 
  -1   4   4      760.85      668.66      8.82 o 
   0   4   4     1148.61     1131.66     12.15 o 
   1   4   4      201.98      203.26      9.13 o 
   2   4   4      702.86      747.65      9.51 o 
   3   4   4      542.39      501.38      7.98 o 
   4   4   4      732.03      677.70     12.52 o 
   5   4   4        0.63        1.32      1.53 o 
   6   4   4       47.07       49.96      3.85 o 
   7   4   4      170.93      170.52      6.68 o 
   8   4   4      135.68      127.81      6.47 o 
   9   4   4        4.42        8.18      3.34 o 
  10   4   4      106.90      131.15     14.14 o 
  11   4   4       79.95       73.47     11.71 o 
 -10   5   4       23.79       15.65      5.15 o 
  -9   5   4      196.18      212.21     12.19 o 
  -8   5   4       31.25       17.06      8.83 o 
  -7   5   4      321.11      316.15     18.58 o 
  -6   5   4      282.35      270.99     13.46 o 
  -5   5   4        9.77       11.75      3.41 o 
  -4   5   4       19.22       12.69      3.35 o 
  -3   5   4     4200.17     4380.99     34.21 o 
  -2   5   4      834.97      927.27     13.53 o 
  -1   5   4        9.38        3.23      1.42 o 
   0   5   4      537.85      481.18      8.82 o 
   1   5   4        1.92        2.93      1.35 o 
   2   5   4      349.64      346.10      6.17 o 
   3   5   4        4.75        4.33      1.34 o 
   4   5   4        5.36        3.44      1.71 o 
   5   5   4      157.46      182.17      5.62 o 
   6   5   4        6.21        3.14      1.93 o 
   7   5   4      126.98      122.05     15.17 o 
   8   5   4       53.93       46.71      7.23 o 
   9   5   4      160.44      183.93      9.87 o 
  10   5   4       45.68       46.12      6.55 o 
  11   5   4       69.37       85.48     12.08 o 
  -9   6   4      167.61      186.61     17.66 o 
  -8   6   4       74.80       66.05      7.58 o 
  -7   6   4        1.58        3.43      2.85 o 
  -6   6   4      453.47      424.74     14.27 o 
  -5   6   4      389.18      438.36     20.74 o 
  -4   6   4      147.42      145.77      7.66 o 
  -3   6   4     1492.26     1504.60     17.38 o 
  -2   6   4      621.93      670.80     10.55 o 
  -1   6   4     1222.52     1294.42     15.09 o 
   0   6   4      221.53      224.70      5.72 o 
   1   6   4      967.89     1103.38     20.18 o 
   2   6   4      987.75      980.06     11.29 o 
   3   6   4      725.70      704.91     14.59 o 
   4   6   4      360.27      350.06     18.79 o 
   5   6   4      170.26      165.72      8.14 o 
   6   6   4      146.80      187.46      9.08 o 
   7   6   4       66.09       63.57      6.26 o 
   8   6   4      384.53      444.26     14.81 o 
   9   6   4       65.62       48.79      8.65 o 
  10   6   4       14.50       26.77      5.36 o 
  11   6   4       12.01        1.66      3.64 o 
  -9   7   4       58.47       41.89      6.64 o 
  -8   7   4        0.00       -2.40      2.43 o 
  -7   7   4       40.34       38.18     11.06 o 
  -6   7   4      266.81      268.13     15.74 o 
  -5   7   4       83.37       74.29     13.60 o 
  -4   7   4        0.45        0.79      2.75 o 
  -3   7   4      162.41      151.78      5.68 o 
  -2   7   4       88.29       71.11      4.10 o 
  -1   7   4       95.70      139.29      5.19 o 
   0   7   4      199.57      213.53      8.54 o 
   1   7   4      962.19     1022.70     18.23 o 
   2   7   4     1239.65     1352.17     21.63 o 
   3   7   4      510.04      580.23     19.51 o 
   4   7   4      257.56      303.70     11.62 o 
   5   7   4       17.32       23.91      4.25 o 
   6   7   4       13.82       17.79      3.95 o 
   7   7   4       80.65      106.86      9.17 o 
   8   7   4       53.44       47.63     10.26 o 
   9   7   4       12.64       12.61      4.06 o 
  10   7   4       45.94       41.85      6.63 o 
  -9   8   4       10.36        1.82      5.50 o 
  -8   8   4       24.60       32.24     10.00 o 
  -7   8   4        1.39        2.54      3.11 o 
  -6   8   4       49.24       53.02      9.02 o 
  -5   8   4       90.49       94.89      7.46 o 
  -4   8   4      158.38      186.29      9.23 o 
  -3   8   4        0.15       -0.65      1.91 o 
  -2   8   4       53.26       59.86      4.11 o 
  -1   8   4      402.92      410.74     11.93 o 
   0   8   4        0.27        0.21      1.52 o 
   1   8   4      128.53       98.46      5.39 o 
   2   8   4      228.92      218.16     10.20 o 
   3   8   4        1.20        3.07      2.35 o 
   4   8   4       19.96       10.15      3.14 o 
   5   8   4       72.32       65.02      6.10 o 
   6   8   4        6.92        5.93      2.76 o 
   7   8   4      626.65      611.62     17.76 o 
   8   8   4      285.95      270.07     12.27 o 
   9   8   4        4.02        5.26      3.25 o 
  10   8   4        2.85        0.22      4.42 o 
  -8   9   4        9.28        9.79      6.86 o 
  -7   9   4        1.64        4.63      6.71 o 
  -6   9   4        2.56       -2.92      2.46 o 
  -5   9   4      119.02       99.22      7.95 o 
  -4   9   4        8.06       10.14      3.16 o 
  -3   9   4       41.69       46.60      4.30 o 
  -2   9   4      308.78      296.98      8.54 o 
  -1   9   4       36.55       35.76      3.64 o 
   0   9   4      293.86      309.99      8.07 o 
   1   9   4      412.48      407.56     21.09 o 
   2   9   4       10.44        5.02      2.96 o 
   3   9   4      172.89      137.51     16.19 o 
   4   9   4      297.43      281.93     11.09 o 
   5   9   4      311.29      313.80     12.16 o 
   6   9   4        3.13        2.53      2.47 o 
   7   9   4      376.79      328.99     20.33 o 
   8   9   4      257.31      291.27     13.30 o 
   9   9   4        8.42        3.94      4.40 o 
  10   9   4        8.49        9.91      4.04 o 
  -7  10   4       17.32       29.30      8.49 o 
  -6  10   4       19.76       21.51      5.72 o 
  -5  10   4       12.92       15.42      4.25 o 
  -4  10   4        6.37       16.79      4.21 o 
  -3  10   4      126.54      141.80      8.76 o 
  -2  10   4      503.89      465.23     11.53 o 
  -1  10   4      301.13      353.22      9.56 o 
   0  10   4        7.01        7.13      3.24 o 
   1  10   4       67.65       67.18      9.93 o 
   2  10   4      254.67      231.47     10.30 o 
   3  10   4      159.50      170.22      8.81 o 
   4  10   4      743.43      721.23     18.68 o 
   5  10   4      325.32      278.48     12.01 o 
   6  10   4        0.09        0.40      2.53 o 
   7  10   4      117.43      125.26      9.58 o 
   8  10   4       55.63       31.00      8.49 o 
   9  10   4        2.92        2.20      3.72 o 
  -7  11   4       32.04       37.18     10.00 o 
  -6  11   4       22.32       16.58      4.97 o 
  -5  11   4      136.76      150.32     10.12 o 
  -4  11   4       86.77       90.46     19.52 o 
  -3  11   4      117.43       95.60      7.59 o 
  -2  11   4      196.40      216.97      8.74 o 
  -1  11   4        0.29        7.08      3.22 o 
   0  11   4       43.49       34.36      5.04 o 
   1  11   4      648.21      690.83     18.21 o 
   2  11   4     1286.21     1250.45     32.42 o 
   3  11   4       59.75       67.81      7.06 o 
   4  11   4        0.32        2.20      2.60 o 
   5  11   4       29.67       33.49      6.28 o 
   6  11   4       35.72       24.69      5.79 o 
   7  11   4        6.58        1.48      2.95 o 
   8  11   4       29.51       27.21      5.54 o 
   9  11   4       22.98       21.85      5.62 o 
  -6  12   4      125.02      126.49     15.52 o 
  -5  12   4      145.08      137.14     10.17 o 
  -4  12   4       71.61       69.07      7.34 o 
  -3  12   4       10.76        5.41      3.47 o 
  -2  12   4       31.37       48.87      6.16 o 
  -1  12   4      392.77      428.45     14.80 o 
   0  12   4       71.91       78.61      9.84 o 
   1  12   4       56.98       53.27     10.10 o 
   2  12   4       65.32       59.68      6.81 o 
   3  12   4        0.34        2.46      2.63 o 
   4  12   4       33.54       35.65      5.77 o 
   5  12   4      372.25      347.18     14.51 o 
   6  12   4      366.76      390.70     16.04 o 
   7  12   4       26.89       16.33      5.05 o 
   8  12   4       38.65       44.27      7.19 o 
  -5  13   4       12.98       19.92      7.62 o 
  -4  13   4       22.02       30.38      8.62 o 
  -3  13   4      174.57      203.84     15.74 o 
  -2  13   4        0.03       -1.77      2.66 o 
  -1  13   4      236.12      242.66     11.87 o 
   0  13   4      283.39      311.46     16.34 o 
   1  13   4        0.00       -0.20      2.54 o 
   2  13   4        6.27        8.92      4.02 o 
   3  13   4        6.63        1.38      3.07 o 
   4  13   4       66.34       74.06      8.31 o 
   5  13   4      142.26      164.42     28.51 o 
   6  13   4       98.91      111.37     10.40 o 
   7  13   4        2.67       -1.74      4.07 o 
  -3  14   4      335.00      339.49     20.59 o 
  -2  14   4       49.73       34.77      8.90 o 
  -1  14   4       24.84       20.67      5.09 o 
   0  14   4       43.00       35.28      6.00 o 
   1  14   4       16.16       17.42      4.83 o 
   2  14   4       42.72       41.72      6.61 o 
   3  14   4       84.23       91.84     11.79 o 
   4  14   4       68.63       88.91      9.32 o 
   5  14   4        1.30        0.52      3.39 o 
   6  14   4       25.65       22.22      8.08 o 
  -2  15   4        2.46       12.00      6.58 o 
  -1  15   4        2.17        1.46      3.89 o 
   0  15   4      254.64      303.84     14.59 o 
   1  15   4       53.06       64.09      8.30 o 
   2  15   4       22.25       19.78      7.50 o 
   3  15   4       36.06       33.56     12.76 o 
   4  15   4       59.85       58.11     19.10 o 
   5  15   4        9.47       -1.69      4.02 o 
  -1 -12   5       21.66       20.38      8.27 o 
   0 -12   5        0.81        7.67      6.56 o 
  -4 -11   5        1.53        8.23      6.41 o 
  -3 -11   5        3.07       -4.11      4.70 o 
  -2 -11   5      147.80      173.35     18.19 o 
  -1 -11   5      327.97      348.00     23.54 o 
   0 -11   5      117.89      126.95     16.02 o 
   1 -11   5      118.84       95.44     14.55 o 
   2 -11   5      257.53      249.55     21.44 o 
   3 -11   5        5.12        4.87      6.06 o 
  -6 -10   5        3.47        0.95      3.80 o 
  -5 -10   5       44.76       57.29     14.60 o 
  -4 -10   5       63.82       68.26      8.11 o 
  -3 -10   5      127.62      129.55     15.35 o 
  -2 -10   5       22.74       40.17      9.85 o 
  -1 -10   5       34.17       44.28     10.07 o 
   0 -10   5      112.84      117.10     14.88 o 
   1 -10   5        6.32       10.11      6.39 o 
   2 -10   5        5.79        5.18      3.62 o 
   3 -10   5        9.34       14.14      5.29 o 
   4 -10   5        0.01        1.32      6.41 o 
  -7  -9   5        2.64        3.12      6.17 o 
  -6  -9   5      290.79      275.50     13.78 o 
  -5  -9   5        8.73       13.53      4.31 o 
  -4  -9   5      340.80      351.81     14.48 o 
  -3  -9   5       33.40       31.32      5.60 o 
  -2  -9   5        9.39        4.63      5.37 o 
  -1  -9   5       19.77        4.09      5.05 o 
   0  -9   5       49.98       39.26      9.14 o 
   1  -9   5        5.15        3.59      2.97 o 
   2  -9   5        5.27        6.86      3.40 o 
   3  -9   5      200.60      181.95     14.19 o 
   4  -9   5       35.81       33.03      6.13 o 
   5  -9   5        0.15        0.26      3.10 o 
   6  -9   5       11.23        8.30      4.63 o 
  -8  -8   5      170.26      183.35     18.58 o 
  -7  -8   5        0.24        1.32      4.79 o 
  -6  -8   5      239.57      232.40     12.09 o 
  -5  -8   5      110.79      120.39     14.38 o 
  -4  -8   5        0.74        0.09      2.83 o 
  -3  -8   5       46.24       45.84     12.47 o 
  -2  -8   5      155.70      176.13     12.06 o 
  -1  -8   5      145.71      149.65     18.34 o 
   0  -8   5       24.03       21.39      4.67 o 
   1  -8   5        7.55        4.00      2.80 o 
   2  -8   5       12.22        7.35      3.14 o 
   3  -8   5       15.92       16.61      4.23 o 
   4  -8   5       18.56       15.51      4.57 o 
   5  -8   5      260.19      251.28     12.81 o 
   6  -8   5       35.86       32.46     10.37 o 
   7  -8   5       21.67       26.58      7.00 o 
  -8  -7   5        1.71        1.13      5.35 o 
  -7  -7   5       12.51       13.99      6.41 o 
  -6  -7   5        2.62        2.87      3.12 o 
  -5  -7   5        0.23        2.64      2.56 o 
  -4  -7   5      118.90      124.74      8.49 o 
  -3  -7   5      145.12      154.84     13.80 o 
  -2  -7   5      350.69      346.97      9.77 o 
  -1  -7   5        0.38        3.83      2.32 o 
   0  -7   5       58.40       69.82      6.65 o 
   1  -7   5      127.62      113.46      8.16 o 
   2  -7   5      461.09      402.27     14.14 o 
   3  -7   5        8.19       11.42      4.79 o 
   4  -7   5      429.34      464.01     31.53 o 
   5  -7   5       48.15       41.88     10.07 o 
   6  -7   5       51.43       40.58     10.72 o 
   7  -7   5        9.41       11.25      4.42 o 
  -9  -6   5       13.61       13.92      6.78 o 
  -8  -6   5        6.43       10.26      5.91 o 
  -7  -6   5        6.71        4.35      4.68 o 
  -6  -6   5       15.57       20.78      4.35 o 
  -5  -6   5       19.69       26.36      4.65 o 
  -4  -6   5      139.16      153.72     12.72 o 
  -3  -6   5        7.55        3.94      2.46 o 
  -2  -6   5       61.65       56.29      4.60 o 
  -1  -6   5        0.01        0.31      2.05 o 
   0  -6   5      599.16      576.71     15.45 o 
   1  -6   5       14.71       13.02      3.57 o 
   2  -6   5      114.31      119.35      8.13 o 
   3  -6   5        2.60        2.48      2.37 o 
   4  -6   5      500.07      482.30     15.90 o 
   5  -6   5       27.38       23.74      4.84 o 
   6  -6   5      272.95      256.38     12.63 o 
   7  -6   5        4.84        5.11      3.21 o 
   8  -6   5       27.19       21.17      5.60 o 
  -9  -5   5        0.32       -0.84      4.59 o 
  -8  -5   5        2.54       -1.80      3.70 o 
  -7  -5   5       30.00       33.71      8.57 o 
  -6  -5   5      100.83       88.29     12.99 o 
  -5  -5   5      553.04      607.74     13.01 o 
  -4  -5   5      109.07      107.70      5.84 o 
  -3  -5   5       20.82       17.84      3.69 o 
  -2  -5   5       16.59       14.25      2.79 o 
  -1  -5   5        3.09        2.13      1.92 o 
   0  -5   5       54.23       59.26      3.94 o 
   1  -5   5        0.07        1.05      2.58 o 
   2  -5   5       56.67       53.78      7.71 o 
   3  -5   5      246.62      229.97     16.85 o 
   4  -5   5      888.07      834.76     20.16 o 
   5  -5   5      676.35      679.68     18.84 o 
   6  -5   5      166.46      188.64     10.78 o 
   7  -5   5        0.00        2.06      2.78 o 
   8  -5   5       35.89       25.67      5.48 o 
   9  -5   5        0.31        0.49      3.25 o 
  -9  -4   5        1.39       10.59      6.08 o 
  -8  -4   5       28.65       21.07      7.02 o 
  -7  -4   5        0.03       -2.34      2.53 o 
  -6  -4   5      948.75      913.63     19.37 o 
  -5  -4   5      792.52      793.87     14.47 o 
  -4  -4   5       13.89       20.16      3.15 o 
  -3  -4   5      370.06      367.21      8.98 o 
  -2  -4   5       74.89       86.44      4.64 o 
  -1  -4   5      273.70      288.14      7.51 o 
   0  -4   5       99.87      125.24      5.92 o 
   1  -4   5      509.66      518.23      8.96 o 
   2  -4   5       11.34       37.86      4.76 o 
   3  -4   5      259.99      260.18     10.50 o 
   4  -4   5      533.14      537.38     15.45 o 
   5  -4   5        6.68        7.95      3.74 o 
   6  -4   5       52.44       51.82      7.67 o 
   7  -4   5        7.80        0.42      2.51 o 
   8  -4   5      237.50      267.02     13.04 o 
   9  -4   5        3.11       -0.36      2.98 o 
 -10  -3   5       53.87       59.22     12.17 o 
  -8  -3   5      429.02      435.15     23.75 o 
  -7  -3   5      282.61      309.08     12.56 o 
  -6  -3   5       70.06       66.62      6.45 o 
  -5  -3   5      128.46      131.89      6.16 o 
  -4  -3   5       15.00       12.72      2.74 o 
  -3  -3   5       15.80       26.94      3.03 o 
  -2  -3   5      870.75      876.84     13.04 o 
  -1  -3   5     1809.64     1635.32     18.15 o 
   0  -3   5      274.34      328.83      7.08 o 
   1  -3   5     4378.23     4198.32     32.81 o 
   2  -3   5       70.84       66.96      5.44 o 
   3  -3   5       14.91       13.67      3.51 o 
   4  -3   5       56.22       37.94      5.12 o 
   5  -3   5      275.37      254.88     10.75 o 
   6  -3   5       23.65       24.56      5.65 o 
   7  -3   5      270.01      230.48     11.23 o 
   8  -3   5      244.30      281.03     17.93 o 
   9  -3   5       48.29       45.54      6.95 o 
  10  -3   5        0.21       -2.40      4.59 o 
 -10  -2   5      280.85      314.85     21.63 o 
  -9  -2   5       54.17       45.48      6.91 o 
  -8  -2   5      127.03      133.64      9.38 o 
  -7  -2   5       22.62       18.85      4.51 o 
  -6  -2   5       64.80       90.30      7.21 o 
  -5  -2   5      339.66      351.59      8.80 o 
  -4  -2   5     2383.33     2413.53     24.73 o 
  -3  -2   5        1.57       -0.81      1.69 o 
  -2  -2   5     1109.61      992.86     13.33 o 
  -1  -2   5     3143.60     3061.53     37.68 o 
   0  -2   5       66.06       67.92      3.31 o 
   1  -2   5       37.16       39.94      2.35 o 
   2  -2   5        8.28        1.70      2.03 o 
   3  -2   5      351.98      296.63     13.55 o 
   4  -2   5      580.09      509.08     13.98 o 
   5  -2   5      885.12      870.50     27.93 o 
   6  -2   5       88.65       82.21      6.88 o 
   7  -2   5        1.66       -2.20      2.03 o 
   8  -2   5      161.06      159.17     10.37 o 
   9  -2   5       13.31        6.23      3.75 o 
  10  -2   5        6.27        5.56      3.65 o 
 -10  -1   5      224.83      277.29     21.21 o 
  -9  -1   5       44.18       39.44      6.26 o 
  -8  -1   5       57.03       62.04     10.97 o 
  -7  -1   5      293.33      309.25     12.42 o 
  -6  -1   5      428.68      431.29     13.70 o 
  -5  -1   5      877.44      937.58     14.00 o 
  -4  -1   5     1561.90     1532.04     17.85 o 
  -3  -1   5      884.31      808.71     11.80 o 
  -2  -1   5      211.81      189.44      5.43 o 
  -1  -1   5      182.07      186.08      5.09 o 
   0  -1   5        1.40        2.28      1.14 o 
   1  -1   5        7.65       13.13      1.50 o 
   2  -1   5     7273.32     7035.17     63.35 o 
   3  -1   5       13.64        3.59      2.15 o 
   4  -1   5        1.69        0.60      1.95 o 
   5  -1   5      346.29      320.08     16.70 o 
   6  -1   5       43.35       30.82      9.16 o 
   7  -1   5      803.46      816.31     20.10 o 
   8  -1   5       10.65       12.80      3.69 o 
   9  -1   5       27.38       16.36      4.29 o 
  10  -1   5       58.38       42.41      8.29 o 
 -10   0   5        7.34       10.23      4.13 o 
  -9   0   5       63.90       60.12      7.58 o 
  -8   0   5        0.94        1.15      2.42 o 
  -7   0   5      451.03      498.56     15.69 o 
  -6   0   5     1668.74     1645.47     52.13 o 
  -5   0   5      437.57      403.69     27.99 o 
  -4   0   5     1939.45     1881.17     19.25 o 
  -3   0   5      158.11      183.38      7.82 o 
  -2   0   5      234.82      284.44      6.10 o 
  -1   0   5      383.48      379.94      6.88 o 
   0   0   5        1.77        1.88      1.10 o 
   1   0   5        7.76        4.56      1.14 o 
   2   0   5     3451.44     3443.58     46.39 o 
   3   0   5        0.28        1.04      1.86 o 
   4   0   5       78.22       60.90      4.60 o 
   5   0   5      188.45      189.93      8.52 o 
   6   0   5      110.46       85.75      9.67 o 
   7   0   5      727.49      697.76     17.92 o 
   8   0   5       37.22       18.73      4.20 o 
   9   0   5       30.55       47.43      7.65 o 
  10   0   5        2.62        3.16      3.39 o 
 -10   1   5       11.20        3.91      3.98 o 
  -9   1   5      336.61      368.18     15.27 o 
  -8   1   5       20.39       18.84      4.99 o 
  -7   1   5      717.53      737.33     19.16 o 
  -6   1   5      333.82      338.33     12.21 o 
  -5   1   5       82.79      102.68      6.90 o 
  -4   1   5      169.15      176.23      7.68 o 
  -3   1   5     4076.18     4426.89     33.26 o 
  -2   1   5        9.46        7.71      1.86 o 
  -1   1   5     1343.56     1262.22     13.26 o 
   0   1   5      176.17      151.60      4.15 o 
   1   1   5      123.69      131.56      3.77 o 
   2   1   5     1155.06     1350.91     13.51 o 
   3   1   5     4130.54     4382.90     32.83 o 
   4   1   5     1932.78     1894.67     18.69 o 
   5   1   5      897.61      870.40     12.56 o 
   6   1   5      118.29      142.79      7.70 o 
   7   1   5       95.37       97.07      7.36 o 
   8   1   5       15.02       19.06      4.22 o 
   9   1   5        1.96        1.60      2.76 o 
  10   1   5       34.48       50.01      6.93 o 
  11   1   5        8.88       10.48      6.13 o 
 -10   2   5      102.12       92.71     14.76 o 
  -9   2   5      208.99      221.33     12.41 o 
  -8   2   5        6.68        6.43      3.38 o 
  -7   2   5       11.76       12.91      3.60 o 
  -6   2   5      100.28       96.97      7.87 o 
  -5   2   5       69.46       74.86      6.82 o 
  -4   2   5      954.45     1047.89     21.56 o 
  -3   2   5      478.81      505.09     11.98 o 
  -2   2   5      240.26      243.08      7.72 o 
  -1   2   5      709.04      703.90      9.00 o 
   0   2   5      226.24      227.68      5.89 o 
   1   2   5      113.93      149.66      4.13 o 
   2   2   5      262.93      335.03      6.28 o 
   3   2   5      215.28      231.26      5.45 o 
   4   2   5      221.84      184.15      8.11 o 
   5   2   5       80.25       51.21      3.47 o 
   6   2   5       40.46       39.84      3.56 o 
   7   2   5      138.53      150.34     10.39 o 
   8   2   5      621.92      581.01     16.56 o 
   9   2   5      140.20      135.87     17.46 o 
  10   2   5       26.12       24.56      7.23 o 
 -10   3   5       16.46       12.29      4.78 o 
  -9   3   5        3.36        0.35      2.93 o 
  -8   3   5        0.70        4.49      3.00 o 
  -7   3   5       24.98       26.80      4.95 o 
  -6   3   5       84.82       68.60      6.50 o 
  -5   3   5       43.65       31.81      4.86 o 
  -4   3   5      106.64      105.05      6.50 o 
  -3   3   5        4.99        8.41      2.68 o 
  -2   3   5       14.59       25.38      3.23 o 
  -1   3   5      253.09      298.36      8.71 o 
   0   3   5      517.41      576.83     10.89 o 
   1   3   5        0.02        2.48      1.21 o 
   2   3   5      121.57      123.09      4.03 o 
   3   3   5       71.93       65.40      3.26 o 
   4   3   5      321.12      419.29      9.66 o 
   5   3   5      130.30      111.75      6.95 o 
   6   3   5      163.10      192.76      7.43 o 
   7   3   5        3.64        5.58      2.21 o 
   8   3   5      134.82      139.28     10.01 o 
   9   3   5        9.19        7.14      3.21 o 
  10   3   5        8.53       11.95      6.13 o 
  11   3   5        1.53       -0.24      5.20 o 
 -10   4   5        2.58        3.74      3.85 o 
  -9   4   5        0.16        2.49      3.42 o 
  -8   4   5      123.63       93.83      8.48 o 
  -7   4   5       30.28       31.02      5.15 o 
  -6   4   5      243.21      251.76     10.78 o 
  -5   4   5       26.43       26.63      4.50 o 
  -4   4   5        8.20        9.76      3.15 o 
  -3   4   5        7.41        3.28      2.99 o 
  -2   4   5      102.47       73.90      6.66 o 
  -1   4   5      121.96      117.17      3.75 o 
   0   4   5       51.92       38.03      2.54 o 
   1   4   5     1965.15     2210.07     19.80 o 
   2   4   5      111.26      108.71      3.89 o 
   3   4   5      212.52      183.53      5.19 o 
   4   4   5       75.34       91.24      6.22 o 
   5   4   5      249.10      248.74      6.82 o 
   6   4   5       30.05       17.78      4.01 o 
   7   4   5      521.51      517.73     11.36 o 
   8   4   5       61.59       74.34      5.29 o 
   9   4   5      321.49      375.41     21.09 o 
  10   4   5       95.95      129.57     14.38 o 
  11   4   5        0.02        0.63      4.96 o 
 -10   5   5        0.17        4.01      4.74 o 
  -9   5   5        0.24        0.81      4.28 o 
  -8   5   5        3.33        6.60      3.44 o 
  -7   5   5      151.24      156.40      9.81 o 
  -6   5   5      205.90      181.29     12.81 o 
  -5   5   5       79.34       90.45      7.07 o 
  -4   5   5      261.86      232.39     10.35 o 
  -3   5   5      142.95      152.34      4.21 o 
  -2   5   5      883.47      800.60     12.20 o 
  -1   5   5       12.34       14.65      1.93 o 
   0   5   5     1388.71     1398.48     27.19 o 
   1   5   5       29.45       30.97      2.44 o 
   2   5   5      580.51      611.70      9.21 o 
   3   5   5     1877.03     1742.45     17.79 o 
   4   5   5      626.90      691.29     10.77 o 
   5   5   5      380.73      382.17      8.47 o 
   6   5   5       32.27       31.07      3.31 o 
   7   5   5      580.61      581.13     15.81 o 
   8   5   5       67.30       57.75      6.32 o 
   9   5   5       39.62       43.29      5.95 o 
  10   5   5       21.25       10.22      6.08 o 
  11   5   5        2.78       12.19      5.67 o 
  -9   6   5       15.14        9.97      4.34 o 
  -8   6   5       92.73       97.81      9.14 o 
  -7   6   5       12.30        8.50      3.76 o 
  -6   6   5        0.03       -0.20      2.45 o 
  -5   6   5      167.07      153.98      8.74 o 
  -4   6   5      567.28      544.47     14.77 o 
  -3   6   5      268.19      247.57      9.40 o 
  -2   6   5      684.49      686.96     12.22 o 
  -1   6   5      596.88      599.14     14.84 o 
   0   6   5     2860.07     3051.08     26.37 o 
   1   6   5       37.16       39.98      2.80 o 
   2   6   5     1933.10     1960.15     25.57 o 
   3   6   5      201.86      209.34      5.38 o 
   4   6   5      913.01      937.06     12.41 o 
   5   6   5      643.05      567.01     14.54 o 
   6   6   5       18.07       20.04      4.04 o 
   7   6   5      225.56      197.83      9.72 o 
   8   6   5        4.96        0.08      2.36 o 
   9   6   5       12.53        5.51      3.10 o 
  10   6   5       80.34       73.94      8.08 o 
  11   6   5       16.40       18.43      7.08 o 
  -9   7   5        0.07       -5.75      6.60 o 
  -8   7   5       67.62       58.57      7.49 o 
  -7   7   5      220.17      258.29     12.34 o 
  -6   7   5      202.28      182.11     15.52 o 
  -5   7   5      172.57      200.29      9.67 o 
  -4   7   5      697.94      674.71     17.00 o 
  -3   7   5      847.39      853.79     18.06 o 
  -2   7   5       54.61       44.18      3.39 o 
  -1   7   5      201.92      210.37      6.18 o 
   0   7   5      740.81      841.31     12.25 o 
   1   7   5     1787.06     1882.13     19.41 o 
   2   7   5     6488.80     6629.62     84.53 o 
   3   7   5     1057.09      996.95     27.93 o 
   4   7   5      122.97       82.93      6.19 o 
   5   7   5        0.69        3.46      2.53 o 
   6   7   5       46.90       58.36      5.98 o 
   7   7   5       82.12       62.46      8.39 o 
   8   7   5      307.69      309.21     16.14 o 
   9   7   5      162.42      178.53     14.21 o 
  10   7   5      122.38      121.68     10.71 o 
  -8   8   5        7.47        7.22      4.05 o 
  -7   8   5      433.01      429.05     18.70 o 
  -6   8   5      108.95      120.07     15.51 o 
  -5   8   5       58.57       53.16      6.34 o 
  -4   8   5        0.29        0.95      2.17 o 
  -3   8   5        0.05        0.79      2.60 o 
  -2   8   5       14.04        7.38      2.27 o 
  -1   8   5     1021.16     1057.31     15.08 o 
   0   8   5     1381.00     1388.40     17.20 o 
   1   8   5      360.47      319.76     12.09 o 
   2   8   5     2724.84     2505.97     40.39 o 
   3   8   5      968.39     1049.81     20.36 o 
   4   8   5      339.33      321.23     11.34 o 
   5   8   5      573.07      592.55     16.11 o 
   6   8   5        7.79        3.22      2.36 o 
   7   8   5      195.17      179.41      9.69 o 
   8   8   5      324.73      346.72     33.96 o 
   9   8   5      136.83      140.99     10.17 o 
  10   8   5       22.69       30.80      5.90 o 
  -8   9   5        5.35        6.26      4.35 o 
  -7   9   5      522.82      528.96     18.24 o 
  -6   9   5       21.59       23.84      4.94 o 
  -5   9   5       11.17       10.89      3.51 o 
  -4   9   5      133.96      133.01      8.52 o 
  -3   9   5      219.13      242.68     10.42 o 
  -2   9   5       43.57       39.47      3.96 o 
  -1   9   5     1182.54     1154.96     16.71 o 
   0   9   5      664.05      565.32     11.51 o 
   1   9   5       33.61       25.01      4.21 o 
   2   9   5      105.29      149.69      8.39 o 
   3   9   5        7.12        7.16      3.14 o 
   4   9   5      197.98      200.04      9.37 o 
   5   9   5      596.70      552.65     16.13 o 
   6   9   5      338.20      403.96     14.49 o 
   7   9   5       18.14        6.67      3.13 o 
   8   9   5        2.48        5.90      3.68 o 
   9   9   5       50.35       31.02      5.72 o 
  10   9   5       89.96      103.37      9.84 o 
  -7  10   5        9.71        7.45      4.06 o 
  -6  10   5       19.84       23.20      5.07 o 
  -5  10   5        9.17       10.09      3.86 o 
  -4  10   5      625.67      608.05     17.50 o 
  -3  10   5      585.87      598.59     16.68 o 
  -2  10   5      333.07      312.68      9.22 o 
  -1  10   5      281.11      275.52      8.38 o 
   0  10   5       34.00       41.65     10.82 o 
   1  10   5       28.24       19.90      4.26 o 
   2  10   5        5.83        5.48      2.70 o 
   3  10   5      403.21      410.55     13.61 o 
   4  10   5      104.63      120.43      8.24 o 
   5  10   5      130.69      146.09      9.35 o 
   6  10   5      245.40      237.11     11.59 o 
   7  10   5      303.81      296.25     17.90 o 
   8  10   5      150.41      163.56     15.52 o 
   9  10   5       56.31       48.38      8.44 o 
  -7  11   5       39.27       31.15     13.14 o 
  -6  11   5      170.90      185.55     11.96 o 
  -5  11   5       13.38       16.32      7.04 o 
  -4  11   5       49.42       50.28      6.50 o 
  -3  11   5       27.21       44.42      6.02 o 
  -2  11   5      136.67      140.52      7.00 o 
  -1  11   5      368.46      414.35     20.15 o 
   0  11   5      266.76      253.34     11.01 o 
   1  11   5       45.83       46.92      5.89 o 
   2  11   5       30.80       33.42      5.20 o 
   3  11   5      772.57      695.06     18.68 o 
   4  11   5      886.10      800.95     20.64 o 
   5  11   5      417.84      394.12     14.84 o 
   6  11   5       11.42       13.28      4.17 o 
   7  11   5       95.44      100.53     10.03 o 
   8  11   5      140.26      113.12     12.52 o 
   9  11   5      174.26      177.03     12.61 o 
  -6  12   5      169.46      163.70     11.79 o 
  -5  12   5       21.57       31.52      5.89 o 
  -4  12   5        6.16        4.22      3.43 o 
  -3  12   5        8.07       13.83      5.01 o 
  -2  12   5        3.99       -2.30      3.64 o 
  -1  12   5      108.45      109.99     14.89 o 
   0  12   5        2.72        1.06      2.33 o 
   1  12   5        5.66       -0.46      4.19 o 
   2  12   5       32.89       27.02      6.74 o 
   3  12   5        0.42        0.94      3.49 o 
   4  12   5       96.74       83.55      8.15 o 
   5  12   5      247.26      241.77     12.24 o 
   6  12   5      135.84      117.81      9.79 o 
   7  12   5        2.99        7.13      5.75 o 
   8  12   5       76.80       71.75      8.86 o 
  -5  13   5        2.49        3.22      3.82 o 
  -4  13   5       38.87       53.89     10.35 o 
  -3  13   5        5.47       -3.29      4.50 o 
  -2  13   5        0.42        2.12      4.18 o 
  -1  13   5        5.16        2.08      3.11 o 
   0  13   5       12.89        9.53      5.30 o 
   1  13   5        1.00        1.12      2.96 o 
   2  13   5        5.85        4.26      4.92 o 
   3  13   5        4.97       11.40      3.85 o 
   4  13   5       24.03       17.52      6.77 o 
   5  13   5       84.62       80.43     13.87 o 
   6  13   5        0.12        1.42      3.00 o 
   7  13   5        7.83        3.07      6.54 o 
   8  13   5       40.03       41.56      7.41 o 
  -4  14   5       23.57       25.81      8.88 o 
  -3  14   5       10.12       20.07      7.73 o 
  -2  14   5       17.42        9.96      6.28 o 
  -1  14   5       80.82       85.41      8.66 o 
   0  14   5      106.02      110.91      9.50 o 
   1  14   5      131.47      143.22     10.35 o 
   2  14   5      103.12      103.84      9.41 o 
   3  14   5       27.77       33.13      6.17 o 
   4  14   5       38.78       21.00      5.20 o 
   5  14   5        7.37        7.94      4.06 o 
   6  14   5       61.95       71.02      9.11 o 
  -2  15   5        0.29       -0.76      5.41 o 
  -1  15   5       10.90       10.16      6.21 o 
   0  15   5      142.22      142.71     11.06 o 
   1  15   5       61.61       60.62     12.49 o 
   2  15   5       58.50       59.10      7.80 o 
   3  15   5        2.75        7.97      4.45 o 
   4  15   5      109.59      108.19     10.56 o 
   5  15   5        0.03        3.24      3.24 o 
  -3 -11   6        1.19       -8.02      5.35 o 
  -2 -11   6        0.63       -4.03      4.18 o 
  -1 -11   6       54.03       46.19     11.45 o 
   0 -11   6        1.91       -0.11      4.83 o 
   1 -11   6        0.42        3.96      5.69 o 
  -5 -10   6        7.35        7.79      4.27 o 
  -4 -10   6       18.55       13.23      6.89 o 
  -3 -10   6       67.20       69.22     12.58 o 
  -2 -10   6       13.04        9.07      6.19 o 
  -1 -10   6       18.04        8.03      6.32 o 
   0 -10   6       65.95       50.49     10.63 o 
   1 -10   6       17.64       16.89      7.60 o 
   2 -10   6        1.54        3.10      5.50 o 
   3 -10   6       12.02        6.04      4.13 o 
  -6  -9   6       17.98       10.91      4.33 o 
  -5  -9   6       93.85      108.71     21.79 o 
  -4  -9   6        2.74        8.57      5.69 o 
  -3  -9   6      235.58      257.86     18.58 o 
  -2  -9   6       13.07       17.47      7.34 o 
  -1  -9   6      110.76       93.69     13.45 o 
   0  -9   6       61.48       65.28     11.54 o 
   1  -9   6       20.71       20.44      4.83 o 
   2  -9   6       13.74       20.56      4.88 o 
   3  -9   6      196.94      210.24     12.78 o 
   4  -9   6      441.40      451.67     17.96 o 
   5  -9   6       12.56        6.41      5.59 o 
  -7  -8   6        5.37        6.11      6.50 o 
  -6  -8   6      114.58      111.81      9.68 o 
  -5  -8   6      150.80      178.19     11.19 o 
  -4  -8   6        0.23        4.53      3.17 o 
  -3  -8   6      280.11      281.43     12.24 o 
  -2  -8   6       45.85       38.33      8.53 o 
  -1  -8   6      187.42      214.19     17.56 o 
   0  -8   6       20.98       14.58      4.30 o 
   1  -8   6      240.22      266.37     12.38 o 
   2  -8   6       44.69       56.29      6.98 o 
   3  -8   6       45.59       59.05      7.55 o 
   4  -8   6      636.40      629.15     20.37 o 
   5  -8   6       65.22       50.55      7.35 o 
   6  -8   6       62.01       75.32     15.21 o 
  -8  -7   6      214.63      201.39     19.08 o 
  -7  -7   6       24.07       24.66      7.58 o 
  -6  -7   6       75.68       82.87      8.26 o 
  -5  -7   6      206.53      225.34     11.25 o 
  -4  -7   6       10.97        8.13      3.52 o 
  -3  -7   6        0.37        1.15      2.28 o 
  -2  -7   6      459.68      484.79     14.29 o 
  -1  -7   6      372.03      398.57     14.05 o 
   0  -7   6      530.88      531.13     16.23 o 
   1  -7   6      398.23      403.62     14.45 o 
   2  -7   6      117.31       92.66      8.04 o 
   3  -7   6        0.41       -0.54      2.54 o 
   4  -7   6       11.83       12.53      4.16 o 
   5  -7   6        6.71        4.44      8.77 o 
   6  -7   6        0.00        1.14      3.25 o 
   7  -7   6      198.05      229.80     13.95 o 
  -8  -6   6      274.32      302.23     21.39 o 
  -7  -6   6      107.50       84.53     12.62 o 
  -6  -6   6        0.86        0.65      3.81 o 
  -5  -6   6        2.71       -0.98      2.24 o 
  -4  -6   6      119.22      109.43      7.83 o 
  -3  -6   6       89.05      106.52     11.55 o 
  -2  -6   6     2135.84     2089.24     25.44 o 
  -1  -6   6     1629.86     1638.35     28.21 o 
   0  -6   6       87.51       87.94      7.34 o 
   1  -6   6       89.53       76.69      8.94 o 
   2  -6   6       19.59       17.63      5.01 o 
   3  -6   6       73.55       41.97      5.90 o 
   4  -6   6      966.85      914.03     22.84 o 
   5  -6   6      388.57      416.18     15.88 o 
   6  -6   6        9.03        5.13      3.52 o 
   7  -6   6      114.02      114.21     10.21 o 
   8  -6   6       43.55       31.00     15.15 o 
  -9  -5   6        6.10        5.11      6.04 o 
  -8  -5   6       27.58       37.39      9.20 o 
  -7  -5   6        1.94        6.84      4.72 o 
  -6  -5   6       89.24       91.53     11.54 o 
  -5  -5   6       18.23       16.19      3.38 o 
  -4  -5   6      324.79      324.99      9.56 o 
  -3  -5   6        2.62        4.40      2.53 o 
  -2  -5   6      614.80      622.21     12.53 o 
  -1  -5   6      887.41      862.98     14.40 o 
   0  -5   6        4.53        3.75      3.14 o 
   1  -5   6      143.72      163.52      8.75 o 
   2  -5   6      883.36      855.67     19.94 o 
   3  -5   6        7.45        4.33      2.82 o 
   4  -5   6      308.18      328.32     13.11 o 
   5  -5   6      519.62      460.43     24.16 o 
   6  -5   6       47.88       59.55      7.48 o 
   7  -5   6       36.13       25.48      5.59 o 
   8  -5   6        0.20        1.29      3.14 o 
  -9  -4   6       42.83       65.98     13.03 o 
  -8  -4   6       23.58       13.27      6.50 o 
  -7  -4   6      454.69      484.89     24.55 o 
  -6  -4   6       16.54       15.95      4.03 o 
  -5  -4   6       67.26       69.77      5.24 o 
  -4  -4   6     1057.50     1026.48     16.66 o 
  -3  -4   6       78.97       84.61      8.23 o 
  -2  -4   6      127.08      118.62      5.66 o 
  -1  -4   6       18.57       12.14      3.89 o 
   0  -4   6        0.87       10.03      2.19 o 
   1  -4   6      214.41      172.31      8.64 o 
   2  -4   6       88.32       83.11      6.76 o 
   3  -4   6       40.16       36.68      5.07 o 
   4  -4   6       15.73       15.49      3.75 o 
   5  -4   6       17.38       17.89      4.26 o 
   6  -4   6       58.14       48.68     10.34 o 
   7  -4   6      196.01      172.08     20.16 o 
   8  -4   6       14.96       11.64      4.14 o 
   9  -4   6        0.00        7.07      3.92 o 
  -9  -3   6      161.05      150.44     16.22 o 
  -8  -3   6        7.13       19.94      7.21 o 
  -7  -3   6      449.88      490.32     17.35 o 
  -6  -3   6      356.64      376.33     13.43 o 
  -5  -3   6       32.51       28.86      3.77 o 
  -4  -3   6       23.17       22.41      3.29 o 
  -3  -3   6        4.02       -2.01      1.66 o 
  -2  -3   6       61.87       51.32      3.87 o 
  -1  -3   6       17.89       19.77      2.65 o 
   0  -3   6      853.67      856.09     12.48 o 
   1  -3   6       98.46      103.56      6.73 o 
   2  -3   6      217.91      177.39     17.53 o 
   3  -3   6       33.03       45.60      5.44 o 
   4  -3   6       90.70       87.01      6.90 o 
   5  -3   6      105.36       89.82      7.40 o 
   6  -3   6       56.49       56.61      7.00 o 
   7  -3   6       15.79       11.52      3.80 o 
   8  -3   6       80.46       99.44      9.24 o 
   9  -3   6        8.27        7.48      4.14 o 
 -10  -2   6       75.32       71.48     12.67 o 
  -9  -2   6      107.90       98.63     13.62 o 
  -8  -2   6       23.75       17.65      4.45 o 
  -7  -2   6       28.63       23.77      4.54 o 
  -6  -2   6        2.32        1.32      2.84 o 
  -5  -2   6        0.88        1.15      2.37 o 
  -4  -2   6      278.30      294.42      8.19 o 
  -3  -2   6      963.93      971.08     14.47 o 
  -2  -2   6      242.27      261.21      7.05 o 
  -1  -2   6       70.40       65.26      3.79 o 
   0  -2   6      478.34      503.24      8.87 o 
   1  -2   6      632.39      659.31      9.44 o 
   2  -2   6      174.54      160.90      7.72 o 
   3  -2   6        0.13       -1.15      1.91 o 
   4  -2   6      207.71      213.94     14.66 o 
   5  -2   6        0.49        0.89      3.57 o 
   6  -2   6      184.42      159.17     26.04 o 
   7  -2   6        8.21        9.11      3.93 o 
   8  -2   6      237.30      278.11     18.56 o 
   9  -2   6        4.86        7.07      3.81 o 
  10  -2   6        4.67        3.62      3.97 o 
 -10  -1   6       10.44       14.71      4.70 o 
  -9  -1   6       31.38       39.78      6.53 o 
  -8  -1   6        7.82        4.74      6.08 o 
  -7  -1   6      118.36      110.11      9.67 o 
  -6  -1   6       64.89       56.54      6.26 o 
  -5  -1   6        0.76        1.14      2.50 o 
  -4  -1   6        7.14        8.60      2.46 o 
  -3  -1   6        0.43        4.80      4.45 o 
  -2  -1   6       97.76      104.18      4.50 o 
  -1  -1   6       74.07       80.93      7.00 o 
   0  -1   6      419.16      411.99      8.13 o 
   1  -1   6      969.93      986.94     18.42 o 
   2  -1   6      165.06      174.18      7.69 o 
   3  -1   6      607.47      658.57     15.30 o 
   4  -1   6        4.25        0.67      2.18 o 
   5  -1   6       72.67       65.06      6.24 o 
   6  -1   6       16.51       16.81      3.82 o 
   7  -1   6      214.08      230.09     10.93 o 
   8  -1   6       98.02       79.74      7.97 o 
   9  -1   6       40.23       32.49      6.03 o 
  10  -1   6       86.42       73.62      8.81 o 
 -10   0   6       15.20        8.38      4.74 o 
  -9   0   6        0.01        4.59      4.40 o 
  -8   0   6        0.15        1.51      2.72 o 
  -7   0   6      406.66      370.93     13.81 o 
  -6   0   6        4.22        2.87      2.48 o 
  -5   0   6        3.82        5.65      2.86 o 
  -4   0   6        4.75        5.26      2.38 o 
  -3   0   6      614.95      611.73     10.32 o 
  -2   0   6     3113.64     3479.44     29.22 o 
  -1   0   6      289.54      288.72      6.55 o 
   0   0   6      246.58      273.17      6.13 o 
   1   0   6     1417.59     1298.67     13.90 o 
   2   0   6      482.28      564.78     12.88 o 
   3   0   6     2026.06     2061.13     28.21 o 
   4   0   6      132.11      101.71     12.15 o 
   5   0   6      240.12      212.71      9.41 o 
   6   0   6      257.31      254.41     10.54 o 
   7   0   6      215.67      195.21     10.63 o 
   8   0   6       61.62       66.62      7.19 o 
   9   0   6       21.95       27.23      5.76 o 
  10   0   6       41.99       38.53     12.18 o 
 -10   1   6        5.11        1.77      3.83 o 
  -9   1   6       19.08       16.54      5.22 o 
  -8   1   6        2.19        1.40      3.01 o 
  -7   1   6       18.01       17.26      4.08 o 
  -6   1   6      217.50      207.28      9.84 o 
  -5   1   6        3.25        0.39      2.43 o 
  -4   1   6      646.67      618.10     14.98 o 
  -3   1   6        1.14        1.49      2.02 o 
  -2   1   6     3168.95     3105.10     26.20 o 
  -1   1   6       65.83       62.06      3.25 o 
   0   1   6      327.12      278.70      6.09 o 
   1   1   6      528.57      508.40      8.09 o 
   2   1   6      375.80      364.68      6.57 o 
   3   1   6      555.21      542.18     14.52 o 
   4   1   6       42.46       69.11      3.57 o 
   5   1   6      737.70      821.08     17.81 o 
   6   1   6       63.36       65.44      6.17 o 
   7   1   6      747.83      758.83     34.94 o 
   8   1   6       12.80       19.40      4.27 o 
   9   1   6        8.23        2.87      3.76 o 
  10   1   6       18.09        7.45      6.27 o 
 -10   2   6       22.02       14.28      5.14 o 
  -9   2   6        0.02        1.67      3.00 o 
  -8   2   6        1.62        1.59      4.20 o 
  -7   2   6       51.26       51.51      6.51 o 
  -6   2   6       55.36       59.27      6.25 o 
  -5   2   6      217.84      225.55      9.86 o 
  -4   2   6      439.38      431.20     21.40 o 
  -3   2   6      673.14      636.02     14.28 o 
  -2   2   6      487.44      439.53      7.27 o 
  -1   2   6      680.57      670.51      9.57 o 
   0   2   6      380.96      376.64      9.99 o 
   1   2   6      255.04      289.01      6.13 o 
   2   2   6       47.20       22.40      5.45 o 
   3   2   6      227.08      306.37      6.59 o 
   4   2   6     3664.56     3780.11     38.75 o 
   5   2   6     1341.40     1343.29     34.34 o 
   6   2   6      128.55      122.53     16.11 o 
   7   2   6      378.64      388.66     13.36 o 
   8   2   6       22.22       20.47      4.15 o 
   9   2   6        9.37        7.28      3.42 o 
  10   2   6       42.18       73.55     11.82 o 
  11   2   6       38.88       29.62      9.20 o 
 -10   3   6       45.64       58.02     20.35 o 
  -9   3   6       17.05       11.52      4.26 o 
  -8   3   6       63.74       68.09      7.73 o 
  -7   3   6       45.78       43.40      6.13 o 
  -6   3   6        3.34        4.21      2.69 o 
  -5   3   6      922.25      863.74     19.39 o 
  -4   3   6     1829.73     1757.15     38.78 o 
  -3   3   6      407.68      430.42     17.83 o 
  -2   3   6     2821.83     2775.85     32.38 o 
  -1   3   6        8.42        3.60      1.43 o 
   0   3   6     1218.05     1306.53     14.35 o 
   1   3   6     3255.57     3468.36     28.00 o 
   2   3   6     1338.55     1320.84     14.78 o 
   3   3   6       21.86       38.72      3.08 o 
   4   3   6     6011.14     6427.96     47.45 o 
   5   3   6     3489.52     3354.47     31.06 o 
   6   3   6      158.41      172.18      9.07 o 
   7   3   6      102.94      101.94     17.73 o 
   8   3   6      199.10      205.84      9.94 o 
   9   3   6        7.78        2.42      2.91 o 
  10   3   6       13.84       24.60      8.27 o 
  11   3   6       24.40       25.68      8.77 o 
 -10   4   6       12.62       19.08      6.60 o 
  -9   4   6        8.58        2.80      3.46 o 
  -8   4   6       47.16       61.51      7.51 o 
  -7   4   6      315.81      325.67     13.39 o 
  -6   4   6      211.38      225.13     10.60 o 
  -5   4   6      543.47      516.07     14.90 o 
  -4   4   6      539.41      476.21     13.58 o 
  -3   4   6        0.00        0.81      2.01 o 
  -2   4   6        8.37        6.14      1.68 o 
  -1   4   6     1382.55     1466.06     15.45 o 
   0   4   6     1222.54     1250.94     18.78 o 
   1   4   6     2201.20     2164.86     20.33 o 
   2   4   6     5284.93     5244.04     39.11 o 
   3   4   6     1032.86      994.10     16.34 o 
   4   4   6      269.85      341.10      9.40 o 
   5   4   6       46.44       33.08      3.22 o 
   6   4   6       21.83       26.63      5.07 o 
   7   4   6      675.64      672.21     13.19 o 
   8   4   6     1013.86     1078.50     34.04 o 
   9   4   6      159.53      150.14     14.88 o 
  10   4   6       17.64       20.85      7.69 o 
  11   4   6        1.68        3.72      5.11 o 
  -9   5   6       41.72       51.87     21.11 o 
  -8   5   6       97.78      101.44      9.21 o 
  -7   5   6      157.57      187.08     10.59 o 
  -6   5   6       61.08       73.20      7.06 o 
  -5   5   6       94.26      100.63     14.47 o 
  -4   5   6        0.82        1.87      2.76 o 
  -3   5   6        0.17        0.58      2.21 o 
  -2   5   6        3.29        2.50      1.35 o 
  -1   5   6     2400.32     2335.37     21.61 o 
   0   5   6     2348.74     2352.81     21.92 o 
   1   5   6       68.78      109.86      4.26 o 
   2   5   6       17.27       12.14      2.44 o 
   3   5   6      793.42      817.86     11.88 o 
   4   5   6      456.01      489.87      9.40 o 
   5   5   6     1122.08     1079.83     15.25 o 
   6   5   6      234.62      254.20      7.70 o 
   7   5   6       18.36       11.26      3.38 o 
   8   5   6      113.62       87.83      7.46 o 
   9   5   6      251.81      280.42     18.75 o 
  10   5   6       87.96       79.40     12.32 o 
  11   5   6       50.91       42.98     10.70 o 
  -9   6   6      122.55      131.06     11.07 o 
  -8   6   6        3.29        4.28      4.30 o 
  -7   6   6       17.85       15.44      4.26 o 
  -6   6   6      167.46      170.39     28.99 o 
  -5   6   6        6.09       11.23      3.38 o 
  -4   6   6     1219.40     1173.40     22.58 o 
  -3   6   6      988.81      889.41     18.40 o 
  -2   6   6        2.30        4.27      1.69 o 
  -1   6   6     1664.19     1599.55     17.61 o 
   0   6   6      509.71      471.40      8.74 o 
   1   6   6     6962.05     7176.26     80.56 o 
   2   6   6      510.63      567.05      9.61 o 
   3   6   6      965.25      870.42     12.36 o 
   4   6   6       44.41       33.20      3.77 o 
   5   6   6      346.69      363.78      8.52 o 
   6   6   6     1051.57     1077.31     21.71 o 
   7   6   6      855.28      877.50     20.43 o 
   8   6   6      333.19      301.53     12.32 o 
   9   6   6       33.21       29.67      7.08 o 
  10   6   6       88.78       84.49     12.47 o 
  -9   7   6        0.74        2.99      3.94 o 
  -8   7   6        1.02        5.51      3.64 o 
  -7   7   6       99.82      111.78      9.31 o 
  -6   7   6      449.67      417.04     14.94 o 
  -5   7   6       31.69       34.87     10.25 o 
  -4   7   6      561.92      589.88     16.06 o 
  -3   7   6      947.12      913.41     19.31 o 
  -2   7   6       16.53       16.00      3.07 o 
  -1   7   6      134.74      138.23      7.88 o 
   0   7   6       94.66       82.37      4.25 o 
   1   7   6      421.63      413.26     10.00 o 
   2   7   6      491.64      476.00     15.20 o 
   3   7   6      243.63      288.51      6.83 o 
   4   7   6      343.93      336.56     11.66 o 
   5   7   6       66.75       54.73      5.66 o 
   6   7   6       97.38      116.11      7.82 o 
   7   7   6       77.86       72.52      6.77 o 
   8   7   6      254.39      254.22     11.74 o 
   9   7   6        1.70        3.07      3.54 o 
  10   7   6        3.84        5.78      5.52 o 
  -8   8   6       10.77        7.53      4.29 o 
  -7   8   6       31.84       51.48      8.66 o 
  -6   8   6        2.37        4.97      7.71 o 
  -5   8   6        0.97        4.28      3.80 o 
  -4   8   6        0.63       -0.32      2.07 o 
  -3   8   6       35.38       42.02      5.50 o 
  -2   8   6        0.84        0.23      1.80 o 
  -1   8   6       49.09       49.61      5.41 o 
   0   8   6      265.68      233.59      6.90 o 
   1   8   6       57.87       19.78      2.88 o 
   2   8   6      825.91      772.90     26.65 o 
   3   8   6       54.35       52.42      7.46 o 
   4   8   6      324.91      302.58     11.10 o 
   5   8   6      796.62      741.29     18.20 o 
   6   8   6       24.34       28.88      6.53 o 
   7   8   6        0.05        0.54      2.18 o 
   8   8   6        5.04        5.91      3.59 o 
   9   8   6        4.18        2.94      3.20 o 
  10   8   6        1.38        4.97      5.45 o 
  -8   9   6        9.32        7.05      8.56 o 
  -7   9   6       30.33       19.62      5.48 o 
  -6   9   6       31.92       36.23      6.03 o 
  -5   9   6       10.01       16.60      4.14 o 
  -4   9   6        6.01        9.90      6.44 o 
  -3   9   6      222.54      254.99     11.37 o 
  -2   9   6       28.57       30.83      9.94 o 
  -1   9   6      104.87      125.73      5.81 o 
   0   9   6       71.88       52.76      4.09 o 
   1   9   6      444.18      511.88     14.66 o 
   2   9   6     1715.49     1661.63     27.17 o 
   3   9   6      443.75      450.73     13.79 o 
   4   9   6        1.40        0.89      2.12 o 
   5   9   6      410.99      478.74     34.06 o 
   6   9   6       23.35       32.11      5.21 o 
   7   9   6      128.01      121.36      9.06 o 
   8   9   6      166.14      187.04     11.30 o 
   9   9   6      244.79      281.23     15.48 o 
  10   9   6        0.05        0.30      4.34 o 
  -7  10   6       40.41       38.75      6.71 o 
  -6  10   6       69.20       72.52     11.88 o 
  -5  10   6        8.92        5.02      3.35 o 
  -4  10   6       13.67        8.31      3.49 o 
  -3  10   6        3.83        2.97      2.85 o 
  -2  10   6      173.16      180.79      9.26 o 
  -1  10   6      106.01       99.21      5.68 o 
   0  10   6      396.09      413.58     14.41 o 
   1  10   6       54.20       66.29      6.35 o 
   2  10   6      225.48      237.75     10.30 o 
   3  10   6      492.58      507.68     15.20 o 
   4  10   6        8.20        8.20      5.56 o 
   5  10   6        5.32        3.04      2.57 o 
   6  10   6      275.89      307.85     12.92 o 
   7  10   6       79.41       52.81      6.82 o 
   8  10   6      267.09      235.16     12.44 o 
   9  10   6      338.69      359.62     17.77 o 
  -7  11   6        2.78        5.54      4.28 o 
  -6  11   6        0.61        0.67      3.45 o 
  -5  11   6       86.74       94.35      8.85 o 
  -4  11   6       17.27       23.16      4.84 o 
  -3  11   6      145.67      177.00      9.84 o 
  -2  11   6       21.56       19.86      5.72 o 
  -1  11   6      196.83      185.35      9.56 o 
   0  11   6        2.34        5.61      3.45 o 
   1  11   6      105.15      100.59      7.80 o 
   2  11   6       13.48       19.06      4.07 o 
   3  11   6      218.51      202.96     17.19 o 
   4  11   6      303.37      309.85     12.65 o 
   5  11   6        7.59       10.15      3.68 o 
   6  11   6      259.30      220.44     17.07 o 
   7  11   6        3.17        4.01      3.34 o 
   8  11   6       67.85       68.70      8.17 o 
   9  11   6       81.32       65.95      8.50 o 
  -6  12   6        1.53       -3.51      3.76 o 
  -5  12   6       94.10       98.48     14.82 o 
  -4  12   6       33.53       22.32      5.17 o 
  -3  12   6       13.22        6.16      3.89 o 
  -2  12   6       62.38       70.28     10.59 o 
  -1  12   6      588.25      553.60     22.10 o 
   0  12   6        4.81       12.54      3.78 o 
   1  12   6      211.39      201.95     10.29 o 
   2  12   6      143.67      149.15      9.71 o 
   3  12   6      133.10      140.43     16.55 o 
   4  12   6       99.42      101.79      8.59 o 
   5  12   6        0.04       -1.64      2.16 o 
   6  12   6       16.60       15.50      4.41 o 
   7  12   6      233.20      234.30     19.10 o 
   8  12   6       58.89       56.75      7.87 o 
  -5  13   6        0.05        6.49      5.77 o 
  -4  13   6       79.74       96.94     13.25 o 
  -3  13   6       63.70       55.78     10.59 o 
  -2  13   6      195.78      188.03     16.56 o 
  -1  13   6      280.64      311.67     13.26 o 
   0  13   6      395.07      405.84     15.07 o 
   1  13   6        6.74        5.58     10.06 o 
   2  13   6       18.86       22.13      4.83 o 
   3  13   6       42.89       32.93      5.71 o 
   4  13   6      183.42      187.26     11.67 o 
   5  13   6      206.73      215.54     12.35 o 
   6  13   6       31.35       27.18      5.80 o 
   7  13   6       41.26       39.78      6.99 o 
   8  13   6      141.92      138.16     11.82 o 
  -4  14   6      171.97      180.34     17.41 o 
  -3  14   6       16.44        6.45      7.06 o 
  -2  14   6      143.08      161.31     16.24 o 
  -1  14   6       21.57       45.10     10.18 o 
   0  14   6        6.15        1.17      3.07 o 
   1  14   6       60.19       56.45      7.43 o 
   2  14   6       66.88       61.87      7.66 o 
   3  14   6       39.78       37.24      6.35 o 
   4  14   6       16.23       27.59      5.75 o 
   5  14   6       16.22        9.53      4.75 o 
   6  14   6        8.16        3.65      3.64 o 
   7  14   6       33.93       37.02      7.00 o 
  -2  15   6        0.47       -4.46      4.16 o 
  -1  15   6        0.02        0.58      4.81 o 
   0  15   6       28.95       19.10      5.37 o 
   1  15   6       86.71       89.58     15.97 o 
   2  15   6      356.61      402.41     39.52 o 
   3  15   6      199.17      203.83     13.04 o 
   4  15   6        3.45        6.60      4.24 o 
   5  15   6        4.61        4.26      3.85 o 
   1  16   6       47.87       42.85      7.50 o 
   2  16   6        1.69        2.80      3.62 o 
  -3 -10   7        0.06       -2.21      5.00 o 
  -2 -10   7       71.67      100.21     14.96 o 
  -1 -10   7       89.66      108.83     15.59 o 
   0 -10   7        2.74       12.17      6.52 o 
   1 -10   7       20.09       16.46      6.93 o 
   2 -10   7        8.84        3.03      5.17 o 
  -5  -9   7       47.81       60.24     11.56 o 
  -4  -9   7      162.80      145.64     16.28 o 
  -3  -9   7       17.97       38.04      9.83 o 
  -2  -9   7       65.03       73.32     12.49 o 
  -1  -9   7       42.84       58.94     11.58 o 
   0  -9   7       18.48       18.40      8.14 o 
   1  -9   7       62.22       68.69     18.27 o 
   2  -9   7      155.28      181.21     12.25 o 
   3  -9   7        7.53        3.64      3.80 o 
   4  -9   7       22.59        9.27      4.49 o 
  -6  -8   7       36.27       51.71     10.65 o 
  -5  -8   7        3.28        3.93      3.35 o 
  -4  -8   7       79.89      108.22     13.79 o 
  -3  -8   7        4.34       -0.15      4.42 o 
  -2  -8   7        4.63        5.80      5.72 o 
  -1  -8   7        5.60        1.36      4.20 o 
   0  -8   7      138.96      125.12      9.98 o 
   1  -8   7        2.71        1.65      3.13 o 
   2  -8   7       33.42       26.63      6.34 o 
   3  -8   7      190.85      196.84     12.44 o 
   4  -8   7       12.47       20.29      7.74 o 
   5  -8   7      129.43      118.64     13.16 o 
  -7  -7   7      272.87      320.70     21.93 o 
  -6  -7   7      148.28      176.56     16.43 o 
  -5  -7   7        0.11       -3.00      2.85 o 
  -4  -7   7       10.70       15.60      3.94 o 
  -3  -7   7       15.01       12.82      5.72 o 
  -2  -7   7      398.41      424.63     22.89 o 
  -1  -7   7        0.04        5.99      5.62 o 
   0  -7   7      118.25      126.29     19.09 o 
   1  -7   7       40.63       48.36      6.49 o 
   2  -7   7       25.96       20.90      4.93 o 
   3  -7   7      133.68      132.17     11.84 o 
   4  -7   7       72.86       76.16      8.63 o 
   5  -7   7        5.03        5.16      5.05 o 
   6  -7   7      131.13      136.30     11.25 o 
  -8  -6   7        0.80       15.52      6.91 o 
  -7  -6   7       53.98       47.38     10.50 o 
  -6  -6   7        2.98        4.48      4.61 o 
  -5  -6   7      101.72      111.00      8.61 o 
  -4  -6   7      165.96      169.32      9.34 o 
  -3  -6   7       47.56       43.20      4.58 o 
  -2  -6   7       50.41       45.57      5.90 o 
  -1  -6   7        9.55       19.81      7.87 o 
   0  -6   7        9.56        0.04      2.71 o 
   1  -6   7      208.22      188.54     10.07 o 
   2  -6   7       58.13       56.56      6.86 o 
   3  -6   7      186.43      160.05     14.21 o 
   4  -6   7      146.63      166.70     12.30 o 
   5  -6   7        0.03       -0.33      2.83 o 
   6  -6   7      152.69      136.24     10.98 o 
   7  -6   7       18.40       11.14      4.72 o 
  -8  -5   7       36.95       30.40      9.77 o 
  -7  -5   7        0.10        4.79      4.79 o 
  -6  -5   7        0.09        1.30      4.31 o 
  -5  -5   7        2.16        2.60      2.78 o 
  -4  -5   7        0.95        0.62      2.05 o 
  -3  -5   7      143.85      135.96      6.77 o 
  -2  -5   7      233.73      252.33      8.52 o 
  -1  -5   7      321.57      314.12     30.24 o 
   0  -5   7       12.43       18.36      4.08 o 
   1  -5   7       11.38        1.22      2.28 o 
   2  -5   7       28.36       27.68      6.38 o 
   3  -5   7      474.08      391.73     14.34 o 
   4  -5   7       16.35       27.29      5.11 o 
   5  -5   7        9.54       13.68      4.24 o 
   6  -5   7       47.46       43.14      6.62 o 
   7  -5   7       20.91       19.68      5.18 o 
   8  -5   7       31.81       19.30      5.27 o 
  -9  -4   7        1.58        9.92      5.74 o 
  -8  -4   7       73.63       67.79     12.67 o 
  -7  -4   7        0.19       -4.53      3.75 o 
  -6  -4   7        2.25        9.10      3.33 o 
  -5  -4   7       36.06       38.88      6.26 o 
  -4  -4   7      296.50      287.67      9.16 o 
  -3  -4   7     1000.99      989.61     16.53 o 
  -2  -4   7       90.59       92.11      5.40 o 
  -1  -4   7      114.55      115.70      7.71 o 
   0  -4   7      203.81      218.72     20.76 o 
   1  -4   7      733.79      694.80     17.56 o 
   2  -4   7       39.37       30.54      4.74 o 
   3  -4   7      113.05      122.73      8.49 o 
   4  -4   7       10.06        8.64      3.28 o 
   5  -4   7      261.69      230.47     11.41 o 
   6  -4   7        1.37        0.61      3.62 o 
   7  -4   7      126.99      117.27     12.52 o 
   8  -4   7      100.97      107.87     10.49 o 
  -9  -3   7        2.91        1.00      4.24 o 
  -8  -3   7        0.02        1.67      3.75 o 
  -7  -3   7        0.15        0.58      2.73 o 
  -6  -3   7       28.14       31.93      5.07 o 
  -5  -3   7       64.32       55.14      6.05 o 
  -4  -3   7      586.41      572.68     12.91 o 
  -3  -3   7        7.36        6.67      2.47 o 
  -2  -3   7      191.62      189.76      7.89 o 
  -1  -3   7      138.54      112.55      8.41 o 
   0  -3   7      578.25      504.46     13.91 o 
   1  -3   7     2703.69     2724.68     36.56 o 
   2  -3   7       35.86       35.20      5.12 o 
   3  -3   7       58.42       63.35     10.14 o 
   4  -3   7      147.33      133.75     17.51 o 
   5  -3   7      139.99      144.51      9.32 o 
   6  -3   7       26.89       43.29      6.17 o 
   7  -3   7      389.90      389.69     37.39 o 
   8  -3   7      101.81       88.73      9.12 o 
   9  -3   7       33.69       38.30      6.88 o 
  -9  -2   7       39.27       40.47      9.98 o 
  -8  -2   7      102.22      105.09      9.16 o 
  -7  -2   7       11.61        4.50      3.21 o 
  -6  -2   7       48.23       53.15      6.18 o 
  -5  -2   7       53.91       40.77     10.09 o 
  -4  -2   7       89.23       98.66      6.50 o 
  -3  -2   7      218.66      191.60      8.22 o 
  -2  -2   7     2572.41     2458.49     25.40 o 
  -1  -2   7      321.97      279.26      7.44 o 
   0  -2   7      205.45      218.11      6.28 o 
   1  -2   7      249.30      242.47      9.56 o 
   2  -2   7       86.51       77.21     13.20 o 
   3  -2   7       16.79       17.36      4.18 o 
   4  -2   7     1942.11     2032.52     32.22 o 
   5  -2   7      875.27      808.06     20.10 o 
   6  -2   7       23.94       41.41      5.75 o 
   7  -2   7      401.61      367.01     15.74 o 
   8  -2   7      117.19      131.64     10.26 o 
   9  -2   7       47.64       51.20      7.53 o 
  -9  -1   7       35.47       29.82      6.12 o 
  -8  -1   7      106.24      107.65      9.38 o 
  -7  -1   7       23.35       27.79      5.24 o 
  -6  -1   7       70.67       52.38      6.04 o 
  -5  -1   7      898.39      836.06     19.32 o 
  -4  -1   7      350.33      344.26     11.85 o 
  -3  -1   7      228.01      241.47      7.09 o 
  -2  -1   7     1581.54     1553.98     22.78 o 
  -1  -1   7      418.48      439.29      8.96 o 
   0  -1   7        4.30        3.64      2.04 o 
   1  -1   7     1204.99     1227.98     27.59 o 
   2  -1   7      452.48      363.12     17.63 o 
   3  -1   7       98.78      113.70      7.35 o 
   4  -1   7      902.26      833.54     19.02 o 
   5  -1   7      892.53      842.09     19.81 o 
   6  -1   7      450.61      461.61     15.20 o 
   7  -1   7        4.38        2.43      2.99 o 
   8  -1   7      377.13      386.00     15.38 o 
   9  -1   7        8.18       10.72      4.21 o 
  10  -1   7       40.98       50.74      7.95 o 
  -9   0   7       85.04       59.28     19.36 o 
  -8   0   7       34.70       48.42      6.70 o 
  -7   0   7      285.77      297.69     13.06 o 
  -6   0   7       39.39       33.91      7.88 o 
  -5   0   7      900.89      910.66     29.79 o 
  -4   0   7      110.81       85.50      6.50 o 
  -3   0   7       81.41       89.79      5.79 o 
  -2   0   7       52.17       58.58      3.67 o 
  -1   0   7       51.16       80.80      4.08 o 
   0   0   7       72.45       65.29      3.61 o 
   1   0   7     1332.52     1358.61     18.62 o 
   2   0   7      647.47      597.13     14.16 o 
   3   0   7      184.52      205.04     10.77 o 
   4   0   7       73.55       71.60     11.57 o 
   5   0   7        0.96        3.51      2.28 o 
   6   0   7      229.67      193.35      9.66 o 
   7   0   7        0.18        0.99      3.09 o 
   8   0   7      122.76      147.10     10.09 o 
   9   0   7       51.79       61.25      7.67 o 
  10   0   7        6.30        9.69      4.06 o 
  -9   1   7       63.89       60.08      7.88 o 
  -8   1   7      182.60      183.83     18.52 o 
  -7   1   7      492.52      531.70     17.19 o 
  -6   1   7       86.38       92.31     15.10 o 
  -5   1   7       73.63       75.30     12.13 o 
  -4   1   7       41.86       46.66      9.27 o 
  -3   1   7       44.90       41.17      3.12 o 
  -2   1   7       43.38       39.53      3.03 o 
  -1   1   7     3778.75     3644.08     30.53 o 
   0   1   7      478.63      444.55      8.39 o 
   1   1   7        0.62       -1.67      1.11 o 
   2   1   7      498.28      419.48      9.96 o 
   3   1   7      304.81      281.48      9.82 o 
   4   1   7      388.21      337.59     19.97 o 
   5   1   7      224.68      210.03      9.44 o 
   6   1   7       98.39       90.98      7.25 o 
   7   1   7       41.69       23.12      4.49 o 
   8   1   7        2.51       -0.43      2.48 o 
   9   1   7        8.28       14.23      5.81 o 
  10   1   7       57.90       80.70     14.28 o 
  -9   2   7       38.52       48.70      7.30 o 
  -8   2   7       33.10       30.98      7.94 o 
  -7   2   7      231.45      227.17     11.28 o 
  -6   2   7       15.32       17.13      4.14 o 
  -5   2   7       54.45       50.05      7.06 o 
  -4   2   7       55.55       59.62      5.72 o 
  -3   2   7      329.63      264.13      9.67 o 
  -2   2   7     1022.89     1061.84     13.58 o 
  -1   2   7     2129.65     2143.26     20.78 o 
   0   2   7     2531.95     2510.45     23.14 o 
   1   2   7        0.08        1.38      1.28 o 
   2   2   7      897.55      916.66     12.17 o 
   3   2   7       61.71       57.50      3.33 o 
   4   2   7       75.62       48.95      3.27 o 
   5   2   7       38.25       54.39      5.51 o 
   6   2   7      136.23      155.50     10.47 o 
   7   2   7      247.75      267.22     11.32 o 
   8   2   7       45.56       52.74      6.50 o 
   9   2   7        1.58       -1.95      5.33 o 
  10   2   7      128.76      143.39     13.46 o 
  -9   3   7        0.06       -0.70      3.64 o 
  -8   3   7        1.29       -0.61      2.52 o 
  -7   3   7       13.69       10.58      3.51 o 
  -6   3   7     1456.81     1403.68     27.38 o 
  -5   3   7       90.90       88.93      7.10 o 
  -4   3   7      164.79      160.04      8.44 o 
  -3   3   7      695.48      652.05     17.85 o 
  -2   3   7       27.46       21.17      2.13 o 
  -1   3   7     1721.66     1898.95     19.07 o 
   0   3   7      430.31      492.25      9.09 o 
   1   3   7     1000.07     1141.02     14.07 o 
   2   3   7     3812.14     3925.28     32.06 o 
   3   3   7     1556.76     1566.57     17.63 o 
   4   3   7      408.95      454.80      9.20 o 
   5   3   7      154.45      137.71      5.52 o 
   6   3   7        0.29        1.21      2.21 o 
   7   3   7     1414.65     1438.23     26.81 o 
   8   3   7       12.74       20.41      4.27 o 
   9   3   7       61.68       59.29      8.49 o 
  10   3   7       77.17       51.45     10.83 o 
  -9   4   7       25.06       22.91      5.51 o 
  -8   4   7       59.01       72.40      8.21 o 
  -7   4   7        2.72        3.36      3.16 o 
  -6   4   7      492.83      504.34     24.08 o 
  -5   4   7      240.03      235.36     10.87 o 
  -4   4   7      198.68      191.44     20.10 o 
  -3   4   7      653.84      722.28     16.31 o 
  -2   4   7        9.12       16.51      1.94 o 
  -1   4   7     1230.23     1260.07     14.69 o 
   0   4   7      670.12      730.52     10.94 o 
   1   4   7        7.27        0.15      1.30 o 
   2   4   7      406.87      420.89      8.44 o 
   3   4   7       88.19      137.05      5.79 o 
   4   4   7      314.10      342.65      8.14 o 
   5   4   7     1075.87     1019.93     15.15 o 
   6   4   7       63.52       79.11      5.90 o 
   7   4   7      237.30      284.09     11.39 o 
   8   4   7       44.66       31.78      8.73 o 
   9   4   7      124.73      108.59     13.58 o 
  10   4   7        3.85        2.47      5.13 o 
  -9   5   7        9.90        6.01      5.05 o 
  -8   5   7        5.24        0.89      7.67 o 
  -7   5   7        7.90        8.11      4.67 o 
  -6   5   7      230.87      233.55     11.09 o 
  -5   5   7      454.57      437.87     17.26 o 
  -4   5   7      313.15      337.21     12.02 o 
  -3   5   7       95.55       83.59      6.35 o 
  -2   5   7       16.79       18.71      3.49 o 
  -1   5   7        0.32        6.29      1.76 o 
   0   5   7      391.82      350.88      7.67 o 
   1   5   7      187.94      194.81      6.53 o 
   2   5   7      227.84      211.26      6.09 o 
   3   5   7       30.97       20.17      2.59 o 
   4   5   7      302.48      255.74      7.13 o 
   5   5   7      552.78      599.50     11.53 o 
   6   5   7       18.09       12.25      2.70 o 
   7   5   7        0.55        1.99      2.24 o 
   8   5   7        1.39        3.66      4.40 o 
   9   5   7       73.90       80.70     12.39 o 
  10   5   7        0.41        7.12      5.78 o 
  -9   6   7       13.49        7.42      4.10 o 
  -8   6   7        2.39        1.38      2.99 o 
  -7   6   7       41.01       50.18      6.89 o 
  -6   6   7       52.53       51.16      6.53 o 
  -5   6   7       22.89       16.75      4.09 o 
  -4   6   7      245.44      238.13     10.25 o 
  -3   6   7      313.14      280.75     10.58 o 
  -2   6   7      136.91      114.57      6.90 o 
  -1   6   7      183.04      206.78      6.00 o 
   0   6   7     1395.26     1422.46     16.93 o 
   1   6   7       89.22      102.92      4.52 o 
   2   6   7      490.35      473.45      9.27 o 
   3   6   7        0.98       -0.01      2.26 o 
   4   6   7      265.36      233.67      6.86 o 
   5   6   7        9.39       14.39      3.77 o 
   6   6   7       76.64       73.48      6.41 o 
   7   6   7       68.65       92.91      7.48 o 
   8   6   7      217.44      254.43     13.14 o 
   9   6   7       18.47       21.24      7.10 o 
  10   6   7        1.03        2.97      5.05 o 
  -9   7   7       10.91        5.16      4.30 o 
  -8   7   7        9.45        7.72      3.82 o 
  -7   7   7        1.68        2.71      5.49 o 
  -6   7   7      118.07      126.32      9.33 o 
  -5   7   7       53.76       46.47      5.93 o 
  -4   7   7       16.78       20.86      8.96 o 
  -3   7   7      477.43      485.15     19.17 o 
  -2   7   7      608.31      595.99     15.03 o 
  -1   7   7       12.94       15.44      2.47 o 
   0   7   7      148.16      193.46     10.02 o 
   1   7   7      741.16      617.49     10.86 o 
   2   7   7      575.00      604.54     10.71 o 
   3   7   7       38.26       30.74      4.76 o 
   4   7   7     1087.98     1126.49     21.31 o 
   5   7   7      363.09      355.29     12.16 o 
   6   7   7      129.59      162.52     17.08 o 
   7   7   7       69.22       71.77      6.89 o 
   8   7   7       93.11       96.54      8.11 o 
   9   7   7        0.78       -3.55      3.81 o 
  10   7   7      169.69      199.07     18.25 o 
  -8   8   7      106.04      103.96     10.07 o 
  -7   8   7       24.87       16.89      4.60 o 
  -6   8   7      375.16      336.93     14.00 o 
  -5   8   7      865.01      872.51     21.60 o 
  -4   8   7       23.55       27.53      4.77 o 
  -3   8   7       29.29       39.69      5.33 o 
  -2   8   7      122.35      132.41      7.96 o 
  -1   8   7       10.73       25.15      5.35 o 
   0   8   7      367.28      333.86      8.40 o 
   1   8   7     1282.19     1326.44     17.09 o 
   2   8   7      199.17      213.12     11.04 o 
   3   8   7       74.54       74.44      6.24 o 
   4   8   7        3.22        4.11      2.88 o 
   5   8   7       46.83       35.03      5.02 o 
   6   8   7       15.23       21.52      4.25 o 
   7   8   7      173.01      213.50     10.61 o 
   8   8   7      515.17      521.29     17.26 o 
   9   8   7       44.02       39.69      6.41 o 
  10   8   7        1.66        6.80      5.48 o 
  -8   9   7      182.99      172.19     12.42 o 
  -7   9   7       55.20       59.55      8.41 o 
  -6   9   7       44.27       44.73      6.68 o 
  -5   9   7      161.46      158.32     10.18 o 
  -4   9   7       31.79       19.84      4.23 o 
  -3   9   7       52.50       62.80     10.91 o 
  -2   9   7     1436.20     1369.41     24.93 o 
  -1   9   7      714.65      781.11     13.65 o 
   0   9   7      115.72      112.94      5.54 o 
   1   9   7     1084.38     1143.71     16.28 o 
   2   9   7       28.98       35.48      4.82 o 
   3   9   7        1.12        2.57      2.51 o 
   4   9   7       36.69       22.55      3.99 o 
   5   9   7       96.84       96.75      7.51 o 
   6   9   7       18.56       19.09      7.07 o 
   7   9   7        3.89        2.85      2.95 o 
   8   9   7        0.80       -0.70      3.36 o 
   9   9   7       16.90       15.29      4.34 o 
  10   9   7      112.85      145.51     11.32 o 
  -7  10   7       15.22       28.34      8.63 o 
  -6  10   7        2.64        1.34      3.47 o 
  -5  10   7       62.70       59.88      7.38 o 
  -4  10   7      147.24      156.38     20.43 o 
  -3  10   7       81.92       89.03      7.55 o 
  -2  10   7      597.62      562.05     16.12 o 
  -1  10   7     1677.02     1731.08     22.31 o 
   0  10   7      365.69      362.10     14.52 o 
   1  10   7       46.03       36.56      5.18 o 
   2  10   7      408.26      398.65     14.65 o 
   3  10   7        7.41        6.53      4.02 o 
   4  10   7      158.90      163.48      8.85 o 
   5  10   7      227.24      228.93     27.26 o 
   6  10   7       68.97       67.22      7.14 o 
   7  10   7        5.43       10.72      3.69 o 
   8  10   7        1.74        2.34      3.27 o 
   9  10   7        1.33        1.32      7.12 o 
  -6  11   7       35.19       51.93      7.99 o 
  -5  11   7      207.61      233.67     12.24 o 
  -4  11   7      569.46      556.73     17.87 o 
  -3  11   7      155.88      166.18     11.27 o 
  -2  11   7        4.94        7.33      5.19 o 
  -1  11   7      115.30      105.21     11.89 o 
   0  11   7      246.93      245.03     10.98 o 
   1  11   7      371.12      390.24     13.68 o 
   2  11   7     2317.25     2287.65     39.65 o 
   3  11   7      283.96      298.10     12.26 o 
   4  11   7       69.79       79.66     11.66 o 
   5  11   7        0.11        2.67      2.53 o 
   6  11   7      121.29      141.43      9.98 o 
   7  11   7      147.50      135.83     15.91 o 
   8  11   7        5.77        1.63      3.46 o 
   9  11   7        0.01       -2.92      2.71 o 
  -6  12   7      276.42      303.62     15.12 o 
  -5  12   7        0.10        0.49      3.40 o 
  -4  12   7       36.51       39.41      6.29 o 
  -3  12   7      206.34      214.43     11.15 o 
  -2  12   7      122.72      105.41     12.52 o 
  -1  12   7      817.94      788.44     30.05 o 
   0  12   7       92.59       97.63      8.03 o 
   1  12   7      100.54      102.05      8.21 o 
   2  12   7     1043.84     1022.67     33.84 o 
   3  12   7      190.62      162.45     10.13 o 
   4  12   7      183.88      184.71     10.69 o 
   5  12   7       15.61       15.83      4.36 o 
   6  12   7        2.03        0.97      2.79 o 
   7  12   7      205.89      183.87     12.26 o 
   8  12   7       14.49       14.61      4.75 o 
  -5  13   7        1.64       -2.58      6.37 o 
  -4  13   7       64.73       49.65     10.83 o 
  -3  13   7        9.79       14.14      5.85 o 
  -2  13   7       19.74       26.44      7.99 o 
  -1  13   7        7.91       16.67      6.82 o 
   0  13   7      296.90      270.14     12.52 o 
   1  13   7      318.81      305.31     13.17 o 
   2  13   7      151.21      157.54     10.45 o 
   3  13   7       79.37       51.99     13.79 o 
   4  13   7        5.10       -0.37      2.64 o 
   5  13   7       10.89       18.13      4.73 o 
   6  13   7       23.98       23.43      7.16 o 
   7  13   7       11.12       13.49      4.65 o 
   8  13   7        0.05        3.09      3.80 o 
  -4  14   7       37.69       42.94      9.85 o 
  -3  14   7       15.30       22.80      8.12 o 
  -2  14   7       16.78       33.50      8.62 o 
  -1  14   7      179.38      216.87     18.27 o 
   0  14   7        4.77       -0.29      7.06 o 
   1  14   7      158.66      185.31     11.59 o 
   2  14   7       60.64       81.72     10.26 o 
   3  14   7       27.07       18.23      4.97 o 
   4  14   7        0.74        1.66      4.02 o 
   5  14   7       66.79       53.10      7.60 o 
   6  14   7       37.47       33.52     14.20 o 
   7  14   7        4.64        3.02      4.00 o 
  -2  15   7       72.34       97.65     14.27 o 
  -1  15   7      131.28      122.90     15.05 o 
   0  15   7      151.02      167.46     17.15 o 
   1  15   7       28.36       31.88      9.05 o 
   2  15   7       19.92       13.59      4.92 o 
   3  15   7        0.04       -0.42      3.18 o 
   4  15   7        6.14        2.57      3.69 o 
   5  15   7       95.32       97.67     23.56 o 
   1  16   7        2.00        6.33      4.15 o 
   2  16   7        6.70        5.15      4.27 o 
  -3  -9   8       35.30       47.18     10.67 o 
  -2  -9   8        1.13        9.74      6.41 o 
  -1  -9   8      183.34      189.14     18.45 o 
   0  -9   8       25.67       18.90      7.75 o 
   1  -9   8       22.99       20.77      5.81 o 
   2  -9   8        6.40        1.64      3.82 o 
  -4  -8   8       49.78       59.57     11.58 o 
  -3  -8   8       99.58      116.27     14.23 o 
  -2  -8   8       14.86        0.06      4.14 o 
  -1  -8   8        3.26       -5.42      3.62 o 
   0  -8   8       51.40       43.43      6.67 o 
   1  -8   8      206.96      198.13     12.28 o 
   2  -8   8        1.24        0.47      3.28 o 
   3  -8   8      261.48      260.76     14.55 o 
   4  -8   8       83.41       99.63     10.28 o 
  -6  -7   8       72.64       88.36     13.53 o 
  -5  -7   8        0.91       -4.33      4.03 o 
  -4  -7   8       58.59       39.43      9.29 o 
  -3  -7   8        3.24        5.39      4.87 o 
  -2  -7   8      109.63       88.69      8.22 o 
  -1  -7   8       49.96       48.60      6.75 o 
   0  -7   8      400.27      440.37     16.22 o 
   1  -7   8      584.00      630.28     19.70 o 
   2  -7   8       23.12       30.67      5.52 o 
   3  -7   8       25.89       32.21      6.04 o 
   4  -7   8       15.56        9.03      4.29 o 
   5  -7   8       79.09       64.94      8.73 o 
  -7  -6   8       34.90       29.38      8.81 o 
  -6  -6   8      189.01      220.40     18.19 o 
  -5  -6   8        4.80        8.14      4.68 o 
  -4  -6   8        0.20       -1.12      2.61 o 
  -3  -6   8       91.94       86.72      7.60 o 
  -2  -6   8      282.97      309.14     12.72 o 
  -1  -6   8       59.10       56.58      8.98 o 
   0  -6   8      541.67      502.88     16.65 o 
   1  -6   8      166.74      207.51     11.25 o 
   2  -6   8        9.71        7.19      3.24 o 
   3  -6   8        4.15        8.47      3.62 o 
   4  -6   8      245.75      283.51     13.69 o 
   5  -6   8      162.73      154.34     18.29 o 
   6  -6   8        5.48        9.02      4.22 o 
  -7  -5   8        2.06       -4.66      4.96 o 
  -6  -5   8       52.90       42.61      9.79 o 
  -5  -5   8      245.31      278.50     17.54 o 
  -4  -5   8       99.81      121.72      6.88 o 
  -3  -5   8      363.22      396.11     10.98 o 
  -2  -5   8      101.55       93.07      7.49 o 
  -1  -5   8       84.05       59.52      8.26 o 
   0  -5   8       19.99       17.33      5.49 o 
   1  -5   8       11.98        8.06      7.68 o 
   2  -5   8       36.85       56.16      8.68 o 
   3  -5   8       63.54       77.51      7.84 o 
   4  -5   8      183.65      185.75     11.49 o 
   5  -5   8      150.05      132.85     10.35 o 
   6  -5   8        0.47        2.24      3.13 o 
   7  -5   8       16.98       22.73      5.97 o 
  -8  -4   8       16.02       13.42      6.15 o 
  -7  -4   8      164.86      151.96     15.05 o 
  -6  -4   8        0.06        2.53      4.37 o 
  -5  -4   8      689.06      758.81     19.80 o 
  -4  -4   8      510.00      515.14     13.01 o 
  -3  -4   8       12.42       13.73      3.17 o 
  -2  -4   8       35.94       36.10      4.12 o 
  -1  -4   8      508.10      496.64     14.88 o 
   0  -4   8      233.14      210.01      9.88 o 
   1  -4   8       24.07       38.56      8.73 o 
   2  -4   8       51.47       35.87      5.52 o 
   3  -4   8        0.53        2.68      2.53 o 
   4  -4   8       32.09       42.52      6.09 o 
   5  -4   8       18.36       10.13      3.66 o 
   6  -4   8        2.16        0.64      4.18 o 
   7  -4   8      105.71      113.31     12.88 o 
   8  -4   8       22.04       18.55      5.22 o 
  -8  -3   8      174.30      210.14     18.19 o 
  -7  -3   8      256.93      247.11     12.19 o 
  -6  -3   8        5.82        4.63      3.70 o 
  -5  -3   8      238.79      242.81     10.88 o 
  -4  -3   8        5.48       17.58      5.54 o 
  -3  -3   8       38.16       43.33      5.88 o 
  -2  -3   8       40.14       38.07      5.12 o 
  -1  -3   8      959.86      958.46     20.28 o 
   0  -3   8        2.04       -3.37      2.62 o 
   1  -3   8      255.57      252.54     10.71 o 
   2  -3   8      194.85      181.60      9.26 o 
   3  -3   8      295.53      252.30     20.51 o 
   4  -3   8      404.07      423.65     17.32 o 
   5  -3   8        0.61        2.91      2.46 o 
   6  -3   8        1.33        2.11      2.74 o 
   7  -3   8       26.16       30.22      6.00 o 
   8  -3   8        9.33        7.58      4.15 o 
  -9  -2   8       14.04        5.87      5.85 o 
  -8  -2   8      209.66      236.90     12.67 o 
  -7  -2   8       46.52       37.15      5.88 o 
  -6  -2   8        2.46        5.42      2.93 o 
  -5  -2   8        2.36        2.80      2.32 o 
  -4  -2   8      309.82      333.14     12.03 o 
  -3  -2   8      194.29      152.59      6.57 o 
  -2  -2   8      305.31      300.39     19.92 o 
  -1  -2   8     1318.97     1243.11     17.15 o 
   0  -2   8      223.05      206.91     11.79 o 
   1  -2   8      487.32      527.03     14.86 o 
   2  -2   8       17.42       26.70      4.67 o 
   3  -2   8      329.81      321.00     12.07 o 
   4  -2   8     1252.68     1166.13     24.40 o 
   5  -2   8      223.49      207.72     16.39 o 
   6  -2   8       43.31       60.09      7.06 o 
   7  -2   8       92.58       93.44     13.42 o 
   8  -2   8        4.89        3.65      9.07 o 
   9  -2   8      125.81      128.98     11.09 o 
  -9  -1   8       21.42       20.83      5.31 o 
  -8  -1   8        0.10       -1.60      2.99 o 
  -7  -1   8        1.34       -1.15      2.97 o 
  -6  -1   8        1.33        4.71      2.57 o 
  -5  -1   8       34.31       31.19      5.02 o 
  -4  -1   8       26.67       16.85      3.83 o 
  -3  -1   8       81.35       88.36      5.03 o 
  -2  -1   8       57.16       55.33      4.15 o 
  -1  -1   8      171.35      199.15      6.62 o 
   0  -1   8       71.56       88.44      4.47 o 
   1  -1   8      100.81       87.45      7.49 o 
   2  -1   8       17.48       23.64      4.45 o 
   3  -1   8       25.54       20.80      4.21 o 
   4  -1   8       17.18       19.12      5.37 o 
   5  -1   8       86.24       65.52      8.40 o 
   6  -1   8      134.75      154.90      9.82 o 
   7  -1   8      109.45      110.21      9.16 o 
   8  -1   8       46.04       50.36     13.63 o 
   9  -1   8        3.60        8.89      5.51 o 
  -9   0   8        0.00        5.34      3.65 o 
  -8   0   8        2.31        1.90      2.84 o 
  -7   0   8       10.78       12.46      3.99 o 
  -6   0   8       12.00        5.89      3.02 o 
  -5   0   8       12.23       15.50      3.67 o 
  -4   0   8       13.74       18.07      3.94 o 
  -3   0   8      196.03      194.11      6.61 o 
  -2   0   8      191.74      196.32      8.05 o 
  -1   0   8       79.30       87.44      4.56 o 
   0   0   8      449.06      472.87      9.36 o 
   1   0   8      348.85      362.07      9.66 o 
   2   0   8       15.05        6.90      4.66 o 
   3   0   8      238.89      213.70     10.40 o 
   4   0   8        3.90        9.00      3.06 o 
   5   0   8       19.14       23.20      4.49 o 
   6   0   8       40.64       26.00      5.16 o 
   7   0   8       12.08       -1.32      2.90 o 
   8   0   8       15.04       14.40      4.20 o 
   9   0   8      157.27      194.61     13.80 o 
  -9   1   8        2.95        3.13      3.83 o 
  -8   1   8        5.01        2.47      3.10 o 
  -7   1   8        8.41        5.20      3.65 o 
  -6   1   8       13.92       14.80      3.80 o 
  -5   1   8       14.38       15.39      3.61 o 
  -4   1   8        0.05        0.58      2.57 o 
  -3   1   8       26.72       27.11      5.00 o 
  -2   1   8       58.13       47.77      5.31 o 
  -1   1   8        0.30        1.79      1.59 o 
   0   1   8      850.96      968.52     15.43 o 
   1   1   8      480.82      475.35      9.61 o 
   2   1   8      408.21      391.43     31.98 o 
   3   1   8       66.15       59.34      5.71 o 
   4   1   8      371.79      408.96     13.14 o 
   5   1   8      550.02      574.38     16.94 o 
   6   1   8       34.67       29.71      6.77 o 
   7   1   8      154.26      164.92     10.08 o 
   8   1   8       13.12       12.14      6.42 o 
   9   1   8       72.50       63.22     19.76 o 
  10   1   8       18.84       26.96      5.76 o 
  -9   2   8        6.11        9.45      5.13 o 
  -8   2   8        1.72        2.78      6.45 o 
  -7   2   8       81.98       79.95      8.88 o 
  -6   2   8        9.61        9.87      3.44 o 
  -5   2   8      102.68       88.63     12.41 o 
  -4   2   8      110.70       89.96     11.80 o 
  -3   2   8      224.78      219.87     13.89 o 
  -2   2   8      211.96      173.37     11.50 o 
  -1   2   8        0.03        1.82      1.49 o 
   0   2   8      315.98      239.73      9.23 o 
   1   2   8       63.52       85.15      4.14 o 
   2   2   8      248.24      257.52      6.57 o 
   3   2   8     1139.08     1292.66     22.36 o 
   4   2   8     3105.29     2935.95     38.08 o 
   5   2   8      691.99      663.12     16.92 o 
   6   2   8       28.76       32.99      4.96 o 
   7   2   8       43.04       36.84      5.37 o 
   8   2   8      126.48      128.88      9.50 o 
   9   2   8       25.73       25.41      5.32 o 
  10   2   8       23.93       26.59      8.37 o 
  -9   3   8      220.64      198.19     21.12 o 
  -8   3   8      111.65      112.97     17.78 o 
  -7   3   8       77.54       75.59      8.10 o 
  -6   3   8        7.51        3.49      3.69 o 
  -5   3   8      512.08      499.36     25.13 o 
  -4   3   8       30.71       35.69      6.83 o 
  -3   3   8     2054.51     2142.73     31.10 o 
  -2   3   8      145.19       99.58      4.24 o 
  -1   3   8      504.65      558.58      9.87 o 
   0   3   8       56.37       85.92      4.20 o 
   1   3   8      926.93      885.63     12.88 o 
   2   3   8     1039.72      958.61     13.44 o 
   3   3   8     1507.85     1418.72     26.40 o 
   4   3   8      554.12      554.92     22.53 o 
   5   3   8       23.06       14.19      7.07 o 
   6   3   8       44.20       48.99      5.78 o 
   7   3   8      120.24      110.80      8.14 o 
   8   3   8       91.03       89.97     11.51 o 
   9   3   8       11.35        9.77      5.38 o 
  10   3   8      120.44       94.80     14.07 o 
  -9   4   8        8.21       11.78      6.98 o 
  -8   4   8        9.06        0.81      3.18 o 
  -7   4   8        1.16       -2.55      2.17 o 
  -6   4   8      305.22      315.86     13.08 o 
  -5   4   8     2122.73     2074.30     33.80 o 
  -4   4   8      126.53      105.53      7.41 o 
  -3   4   8      786.76      809.32     18.13 o 
  -2   4   8       26.69       33.65      4.49 o 
  -1   4   8       18.41       39.15      3.10 o 
   0   4   8      330.35      311.78      7.45 o 
   1   4   8     1432.00     1364.80     17.90 o 
   2   4   8      781.05      718.19     11.62 o 
   3   4   8      456.13      455.30      9.41 o 
   4   4   8      126.67      169.69      6.07 o 
   5   4   8      143.57      172.48      6.36 o 
   6   4   8       21.01       14.66      3.85 o 
   7   4   8      375.78      359.32     13.21 o 
   8   4   8       14.50        9.82      3.51 o 
   9   4   8       32.21       11.37      6.19 o 
  10   4   8       76.63       93.56     14.29 o 
  -9   5   8       13.77       11.32      4.99 o 
  -8   5   8      310.34      341.08     15.42 o 
  -7   5   8      142.16      147.70     10.65 o 
  -6   5   8      117.76      101.71     11.64 o 
  -5   5   8      323.91      315.93     13.37 o 
  -4   5   8      107.77      121.58      8.06 o 
  -3   5   8       26.35       20.83      4.29 o 
  -2   5   8     1087.37     1037.50     19.88 o 
  -1   5   8      814.79      787.23     12.03 o 
   0   5   8       18.02       21.43      2.69 o 
   1   5   8      356.87      359.64     14.18 o 
   2   5   8      894.50      942.03     13.82 o 
   3   5   8       81.97       59.60      3.97 o 
   4   5   8       34.81       37.78      4.37 o 
   5   5   8      111.15      110.33      7.53 o 
   6   5   8       86.31      103.27     11.25 o 
   7   5   8      455.22      498.29     32.38 o 
   8   5   8       25.24       15.42      6.21 o 
   9   5   8       22.29       25.33      7.73 o 
  10   5   8        5.02       -5.65      3.77 o 
  -9   6   8        5.10        4.16      6.42 o 
  -8   6   8      278.03      279.05     14.02 o 
  -7   6   8      114.80      106.63      9.40 o 
  -6   6   8       57.90       51.77      6.62 o 
  -5   6   8        1.54       -0.67      2.28 o 
  -4   6   8     2069.93     2006.82     37.10 o 
  -3   6   8      115.86      114.32      7.69 o 
  -2   6   8     1341.22     1355.33     45.04 o 
  -1   6   8     1559.02     1519.35     24.34 o 
   0   6   8      113.87      101.61      4.74 o 
   1   6   8        0.00        1.84      1.71 o 
   2   6   8      118.56      125.37      5.25 o 
   3   6   8        2.69       -0.14      1.71 o 
   4   6   8     1004.87     1008.10     15.24 o 
   5   6   8      234.71      231.37      7.51 o 
   6   6   8      154.79      141.95      8.86 o 
   7   6   8        2.52        0.39      4.01 o 
   8   6   8       18.17       10.39      5.98 o 
   9   6   8      111.17      117.90     14.59 o 
  10   6   8       38.95       22.93      7.62 o 
  -8   7   8        6.82        2.57      4.13 o 
  -7   7   8        1.28        3.49      3.18 o 
  -6   7   8      103.06       74.44      7.71 o 
  -5   7   8      346.53      343.64     17.46 o 
  -4   7   8     1537.76     1461.27     55.56 o 
  -3   7   8      545.60      525.38     15.26 o 
  -2   7   8      131.01      124.89      7.83 o 
  -1   7   8      462.59      494.12     20.15 o 
   0   7   8       22.67       11.52      2.44 o 
   1   7   8      150.44      121.79      5.32 o 
   2   7   8      934.61      960.40     14.38 o 
   3   7   8      139.91      118.86      5.42 o 
   4   7   8        0.05        1.77      2.07 o 
   5   7   8      289.12      263.68     21.63 o 
   6   7   8       62.03       66.90      6.46 o 
   7   7   8      275.28      289.85     12.07 o 
   8   7   8      114.63       89.95     12.62 o 
   9   7   8        2.79        7.04      4.98 o 
  10   7   8       38.97       38.67      9.61 o 
  -8   8   8       81.00       79.73      9.22 o 
  -7   8   8      129.50      134.77     10.68 o 
  -6   8   8       35.15       29.89      5.61 o 
  -5   8   8       26.58       22.47      5.84 o 
  -4   8   8       10.77        6.62      3.79 o 
  -3   8   8      362.24      375.17     16.65 o 
  -2   8   8       64.50       52.21      5.76 o 
  -1   8   8      102.71      120.33     17.25 o 
   0   8   8       92.13       93.05      4.95 o 
   1   8   8      116.67      114.47      5.32 o 
   2   8   8        0.05       -1.48      1.69 o 
   3   8   8      343.47      291.34     10.88 o 
   4   8   8      909.61      945.89     20.32 o 
   5   8   8      350.75      348.64     21.53 o 
   6   8   8      262.88      242.28     10.84 o 
   7   8   8       19.88       19.20      4.32 o 
   8   8   8        2.84        5.44      3.15 o 
   9   8   8       84.03       74.83     12.39 o 
  10   8   8      172.21      216.48     19.57 o 
  -7   9   8      139.60      113.53     10.24 o 
  -6   9   8      137.18      121.06      9.97 o 
  -5   9   8      206.47      187.57     11.08 o 
  -4   9   8       73.66       65.98     13.12 o 
  -3   9   8       53.12       52.54     14.56 o 
  -2   9   8      907.01      948.76     30.64 o 
  -1   9   8      281.81      288.24     12.72 o 
   0   9   8      136.08      111.15      5.67 o 
   1   9   8       77.72       89.30      5.04 o 
   2   9   8        6.20        8.04      2.99 o 
   3   9   8       19.26       27.25     10.09 o 
   4   9   8      413.13      378.46     13.04 o 
   5   9   8       27.19       12.75     10.45 o 
   6   9   8      145.26      167.15      9.64 o 
   7   9   8        0.98        0.59      2.68 o 
   8   9   8      128.73      116.01     10.11 o 
   9   9   8       55.78       43.20      6.90 o 
  -7  10   8       12.22       27.09      6.00 o 
  -6  10   8       10.28       10.01      4.09 o 
  -5  10   8      286.71      244.87     12.35 o 
  -4  10   8      379.27      375.83     14.57 o 
  -3  10   8      451.52      474.03     15.60 o 
  -2  10   8       95.44       95.68      8.60 o 
  -1  10   8      169.32      158.15      8.84 o 
   0  10   8      197.75      198.85      7.35 o 
   1  10   8     1714.94     1696.98     30.76 o 
   2  10   8      999.84      949.35     20.80 o 
   3  10   8       60.67       55.00      8.93 o 
   4  10   8      224.16      214.10     10.27 o 
   5  10   8      206.75      176.52      9.99 o 
   6  10   8       26.05       25.68      4.87 o 
   7  10   8        3.71        8.52      3.50 o 
   8  10   8       77.15       72.69      8.24 o 
   9  10   8        3.25        2.25      3.07 o 
  -6  11   8        3.24       -0.50      6.19 o 
  -5  11   8       53.64       60.60      7.85 o 
  -4  11   8       90.45       79.49      8.17 o 
  -3  11   8       29.90       31.73      5.46 o 
  -2  11   8      271.33      263.59     15.88 o 
  -1  11   8      252.34      271.49     11.50 o 
   0  11   8        2.33        1.59      2.93 o 
   1  11   8     1014.95      959.78     27.76 o 
   2  11   8      168.46      170.02     18.62 o 
   3  11   8       80.55       98.70     11.26 o 
   4  11   8        4.69        6.57      4.63 o 
   5  11   8      228.13      169.50     10.36 o 
   6  11   8       45.87       29.38      9.43 o 
   7  11   8       35.02       41.25      9.05 o 
   8  11   8       26.82       28.25      5.70 o 
   9  11   8        0.53        1.26      3.72 o 
  -6  12   8        1.56        0.06      4.21 o 
  -5  12   8        0.08        5.31      4.18 o 
  -4  12   8       80.74       84.29      8.89 o 
  -3  12   8       38.07       55.89      7.13 o 
  -2  12   8        5.13       -0.63      3.70 o 
  -1  12   8      470.01      492.40     24.06 o 
   0  12   8        1.36        1.53      2.93 o 
   1  12   8      303.89      311.03     12.70 o 
   2  12   8       50.21       59.09      6.73 o 
   3  12   8       27.13       11.13      7.75 o 
   4  12   8      114.16      110.58      8.86 o 
   5  12   8      358.62      364.20     26.87 o 
   6  12   8        9.11       11.86      3.73 o 
   7  12   8      185.11      200.86     12.69 o 
   8  12   8        2.60        0.16      2.88 o 
  -5  13   8        6.64       11.14      4.91 o 
  -4  13   8       25.17       11.76      6.17 o 
  -3  13   8        0.46       -2.99      3.70 o 
  -2  13   8        1.03       -3.03      3.98 o 
  -1  13   8        0.33       -1.60      4.42 o 
   0  13   8       23.42        7.15      5.22 o 
   1  13   8      119.18      121.99      9.22 o 
   2  13   8       43.42       46.59      6.72 o 
   3  13   8       69.19       47.66      6.69 o 
   4  13   8       80.57       83.92     10.90 o 
   5  13   8       81.10       69.73      8.10 o 
   6  13   8       11.03        9.76      3.92 o 
   7  13   8       46.08       44.49      7.24 o 
  -3  14   8        4.01        7.19      6.02 o 
  -2  14   8       85.62       83.34     13.01 o 
  -1  14   8       10.78        5.50      5.56 o 
   0  14   8        0.75        0.61      4.87 o 
   1  14   8        4.73       -4.63      3.85 o 
   2  14   8       38.63       40.08      6.64 o 
   3  14   8       32.55       34.75      8.70 o 
   4  14   8       32.74       27.47      5.67 o 
   5  14   8       61.94       86.69      9.74 o 
   6  14   8        3.37        2.62      3.31 o 
  -2  15   8        0.01        9.98      6.63 o 
  -1  15   8       28.53       30.31      8.62 o 
   0  15   8       65.07       72.32     12.78 o 
   1  15   8       20.62       18.53      5.19 o 
   2  15   8      110.78      110.32     11.48 o 
   3  15   8      158.53      141.31     15.12 o 
   4  15   8        5.67        2.84     10.66 o 
   5  15   8        8.07        5.63      4.37 o 
   1  16   8        2.58       10.65      7.04 o 
   2  16   8       24.00       23.95      6.10 o 
  -3  -8   9       24.60       23.15      7.71 o 
  -2  -8   9       49.65       45.41     10.16 o 
  -1  -8   9       11.20       11.61      6.71 o 
   0  -8   9        0.21        0.78      3.35 o 
   1  -8   9       98.53      117.25     11.11 o 
   2  -8   9       13.73       11.05      9.84 o 
   3  -8   9        7.83        9.14      4.63 o 
  -4  -7   9       44.13       67.90     11.37 o 
  -3  -7   9        0.45       -1.82      4.22 o 
  -2  -7   9       29.15       38.58      9.35 o 
  -1  -7   9       24.74       26.08      5.53 o 
   0  -7   9        8.45        5.93      4.93 o 
   1  -7   9       50.86       56.97      7.86 o 
   2  -7   9      158.36      174.39     14.83 o 
   3  -7   9       38.62       36.52      7.70 o 
   4  -7   9       63.20       55.37     10.29 o 
  -6  -6   9       25.62       43.95     10.33 o 
  -5  -6   9       25.10       26.29      8.21 o 
  -4  -6   9       65.82       61.75     10.20 o 
  -3  -6   9       11.60        4.30      5.50 o 
  -2  -6   9       24.36       21.56      4.72 o 
  -1  -6   9       53.41       47.21      6.70 o 
   0  -6   9       23.63       23.70      4.98 o 
   1  -6   9        0.43        0.13      2.88 o 
   2  -6   9       71.13       53.82      7.29 o 
   3  -6   9       79.17      101.09      9.60 o 
   4  -6   9       26.83       17.46      5.13 o 
   5  -6   9        0.04        0.18      3.67 o 
  -7  -5   9        0.49        4.20      4.63 o 
  -6  -5   9        0.24       -0.32      3.72 o 
  -5  -5   9       26.29       27.22      8.14 o 
  -4  -5   9       15.66       12.57      4.09 o 
  -3  -5   9      121.51      118.63     14.85 o 
  -2  -5   9        7.12        5.29      3.11 o 
  -1  -5   9       69.90       70.18      7.33 o 
   0  -5   9      128.79      135.25      9.51 o 
   1  -5   9        1.45        4.86      3.31 o 
   2  -5   9        4.38        5.20      3.49 o 
   3  -5   9       43.86       38.88      6.09 o 
   4  -5   9       12.95       29.49      5.80 o 
   5  -5   9       81.17       70.85      8.63 o 
   6  -5   9       21.44       16.55      5.54 o 
  -7  -4   9        4.35        2.14      4.55 o 
  -6  -4   9        1.61       -2.60      3.59 o 
  -5  -4   9        3.27        8.17      3.48 o 
  -4  -4   9       14.51        7.92      3.44 o 
  -3  -4   9        0.30        1.95      2.64 o 
  -2  -4   9      181.02      174.15     12.30 o 
  -1  -4   9        3.25       11.52      3.48 o 
   0  -4   9      189.65      221.59     19.37 o 
   1  -4   9       66.31       60.47      7.90 o 
   2  -4   9       15.93       11.61      5.32 o 
   3  -4   9       30.16       34.54      7.63 o 
   4  -4   9        5.22        3.23      3.48 o 
   5  -4   9       73.13       67.52     15.12 o 
   6  -4   9        0.08        0.06      3.10 o 
   7  -4   9      126.37      120.91     10.95 o 
  -8  -3   9        1.24       -1.41      4.66 o 
  -7  -3   9       38.72       34.81      6.15 o 
  -6  -3   9        3.96        7.29      4.43 o 
  -5  -3   9       13.47       14.97      4.04 o 
  -4  -3   9       28.09       34.62      7.87 o 
  -3  -3   9      522.86      562.13     12.78 o 
  -2  -3   9     1010.76      970.33     21.28 o 
  -1  -3   9      151.36      152.75      9.22 o 
   0  -3   9      715.87      728.36     18.51 o 
   1  -3   9       44.76       26.96      5.92 o 
   2  -3   9       22.23       19.03      8.24 o 
   3  -3   9        0.29       -2.25      2.03 o 
   4  -3   9       26.56       18.51      4.67 o 
   5  -3   9       63.59       53.39      7.02 o 
   6  -3   9      217.45      217.03     12.45 o 
   7  -3   9      280.62      329.02     15.43 o 
   8  -3   9       21.62       19.49      5.39 o 
  -8  -2   9        8.56        8.28      4.03 o 
  -7  -2   9       59.30       55.56      7.36 o 
  -6  -2   9       31.05       46.41      6.33 o 
  -5  -2   9       17.15       10.32      3.58 o 
  -4  -2   9        0.99       -2.44      1.75 o 
  -3  -2   9      607.49      545.98     12.25 o 
  -2  -2   9      859.65      817.37     20.51 o 
  -1  -2   9      477.03      486.09     14.60 o 
   0  -2   9      986.37      934.88     20.68 o 
   1  -2   9       16.74       17.11      3.81 o 
   2  -2   9      291.87      283.74     11.57 o 
   3  -2   9        0.79        0.71      2.29 o 
   4  -2   9      131.76      111.08      8.54 o 
   5  -2   9       30.13       20.48      8.46 o 
   6  -2   9      322.00      308.87     13.82 o 
   7  -2   9       17.65       21.82      5.13 o 
   8  -2   9       25.34       10.34      4.24 o 
  -8  -1   9       10.74       11.99      4.29 o 
  -7  -1   9        0.08        0.32      3.96 o 
  -6  -1   9       22.15       37.96      5.94 o 
  -5  -1   9       96.26      101.50      8.26 o 
  -4  -1   9       71.22       62.60      7.50 o 
  -3  -1   9      724.26      664.89     19.09 o 
  -2  -1   9      883.45      891.33     15.03 o 
  -1  -1   9       27.50       32.86      3.54 o 
   0  -1   9      242.55      231.68     10.04 o 
   1  -1   9      121.04      118.29      7.75 o 
   2  -1   9       20.50       12.79      3.74 o 
   3  -1   9     1148.52     1044.02     22.45 o 
   4  -1   9      813.86      852.79     21.13 o 
   5  -1   9        2.47        4.41      2.89 o 
   6  -1   9      395.92      413.72     34.49 o 
   7  -1   9      222.93      212.82     17.42 o 
   8  -1   9        0.91       -3.00      2.41 o 
   9  -1   9       21.45       16.76      4.92 o 
  -8   0   9       55.74       58.95      8.17 o 
  -7   0   9      166.67      149.44     10.69 o 
  -6   0   9      193.02      181.51     10.43 o 
  -5   0   9       39.59       47.55      6.01 o 
  -4   0   9       55.94       65.49      6.45 o 
  -3   0   9      311.15      278.87     10.85 o 
  -2   0   9      111.68      132.99      5.94 o 
  -1   0   9       71.87       84.62      4.82 o 
   0   0   9        5.18        7.32      2.26 o 
   1   0   9     2780.90     2531.06     34.87 o 
   2   0   9      560.81      576.94     15.56 o 
   3   0   9        0.11        2.81      2.40 o 
   4   0   9      267.47      247.19     15.89 o 
   5   0   9      101.53       96.07      7.91 o 
   6   0   9      297.29      292.47     12.88 o 
   7   0   9      144.99      154.05     10.52 o 
   8   0   9        2.81        5.77      5.40 o 
   9   0   9      104.00       85.91     14.43 o 
  -9   1   9        0.01        4.71      4.00 o 
  -8   1   9      204.28      236.75     13.27 o 
  -7   1   9      248.92      226.98     12.37 o 
  -6   1   9       69.96       88.37      8.06 o 
  -5   1   9      381.28      364.07     13.53 o 
  -4   1   9       25.14       24.32      4.19 o 
  -3   1   9       57.44       58.85      5.87 o 
  -2   1   9     1185.17     1233.59     16.99 o 
  -1   1   9     1738.12     1698.20     20.42 o 
   0   1   9      121.38      128.53      5.40 o 
   1   1   9      885.33      869.84     13.28 o 
   2   1   9      431.08      389.07     14.89 o 
   3   1   9      238.20      254.46     10.51 o 
   4   1   9      711.44      713.43     18.12 o 
   5   1   9      202.01      178.24      9.57 o 
   6   1   9       49.39       52.22      7.78 o 
   7   1   9      570.58      529.77     21.73 o 
   8   1   9      167.56      192.11     11.81 o 
   9   1   9      138.94      143.41     10.93 o 
  -9   2   9       18.43       12.54      4.93 o 
  -8   2   9      284.87      288.90     14.27 o 
  -7   2   9        0.23        4.64      3.29 o 
  -6   2   9       28.00       28.42      5.33 o 
  -5   2   9        3.58        3.39      2.41 o 
  -4   2   9      440.48      398.48     13.39 o 
  -3   2   9      192.47      183.58      9.04 o 
  -2   2   9      611.41      525.58     14.15 o 
  -1   2   9     1574.98     1535.16     18.82 o 
   0   2   9      332.45      362.26      8.58 o 
   1   2   9       58.61       63.23      4.22 o 
   2   2   9      171.29      200.38      8.85 o 
   3   2   9      178.07      183.02      8.86 o 
   4   2   9      477.32      456.64     14.11 o 
   5   2   9      682.81      672.63     17.79 o 
   6   2   9      868.48      880.45     21.29 o 
   7   2   9        2.85       -1.62      2.51 o 
   8   2   9        5.22        5.27      3.38 o 
   9   2   9      282.40      346.68     22.69 o 
  10   2   9      162.86      170.32     12.17 o 
  -9   3   9       25.83       12.05      5.14 o 
  -8   3   9       70.61       65.05     21.51 o 
  -7   3   9        6.77        5.84      3.39 o 
  -6   3   9       16.03       16.80      4.33 o 
  -5   3   9     1029.03     1031.08     37.84 o 
  -4   3   9       73.80       74.80      7.18 o 
  -3   3   9       16.09       17.50      4.37 o 
  -2   3   9        2.33        4.02      2.73 o 
  -1   3   9      109.89       90.81      4.69 o 
   0   3   9      230.37      224.90      6.72 o 
   1   3   9      435.07      394.79      8.92 o 
   2   3   9      215.29      188.65      6.20 o 
   3   3   9       18.90       12.72      3.55 o 
   4   3   9        0.70       -0.11      2.59 o 
   5   3   9      689.78      674.99     21.51 o 
   6   3   9     1924.89     2009.12     37.51 o 
   7   3   9      926.73      839.16     39.27 o 
   8   3   9       18.44       15.54      4.41 o 
   9   3   9        1.55        8.16      3.93 o 
  10   3   9       37.26       34.47     10.03 o 
  -9   4   9        2.27       -1.76      3.45 o 
  -8   4   9       79.33       84.52     30.04 o 
  -7   4   9      183.31      193.71     12.06 o 
  -6   4   9        5.15        8.77      3.60 o 
  -5   4   9      295.62      304.02     23.10 o 
  -4   4   9     1035.50     1014.97     22.10 o 
  -3   4   9      496.65      464.12     13.97 o 
  -2   4   9      322.46      317.22     12.53 o 
  -1   4   9       18.01       16.37      2.57 o 
   0   4   9      110.18      106.48      4.99 o 
   1   4   9      282.36      296.68      7.77 o 
   2   4   9      771.69      818.06     13.16 o 
   3   4   9        0.48        8.55      4.02 o 
   4   4   9      185.49      198.52     14.95 o 
   5   4   9        6.99        3.44      2.83 o 
   6   4   9      293.48      328.70     25.66 o 
   7   4   9      276.39      260.00     11.60 o 
   8   4   9       15.14        6.32      3.24 o 
   9   4   9        2.87        3.44      4.46 o 
  10   4   9       56.42       46.62     10.70 o 
  -8   5   9        3.74        3.52      3.89 o 
  -7   5   9      329.93      332.16     14.94 o 
  -6   5   9       20.90       15.12      4.16 o 
  -5   5   9      164.08      150.79     16.83 o 
  -4   5   9       66.97       69.74      6.76 o 
  -3   5   9      538.19      557.74     15.61 o 
  -2   5   9     1374.94     1417.73     25.86 o 
  -1   5   9       62.02       64.56      4.07 o 
   0   5   9      722.32      724.55     12.49 o 
   1   5   9       29.42       29.30      3.20 o 
   2   5   9      174.26      176.54      6.26 o 
   3   5   9      183.00      163.60      6.22 o 
   4   5   9      376.68      392.38      9.60 o 
   5   5   9      570.99      580.68     15.76 o 
   6   5   9        4.27       -1.03      2.18 o 
   7   5   9       13.54       11.17      3.70 o 
   8   5   9       51.58       43.28      9.40 o 
   9   5   9       27.75       19.99      7.51 o 
  10   5   9      118.67      137.39     17.13 o 
  -8   6   9        0.00        3.47      3.40 o 
  -7   6   9       51.28       60.96      7.78 o 
  -6   6   9       30.09       21.42      4.93 o 
  -5   6   9       90.20       93.22     11.24 o 
  -4   6   9       57.85       49.29      6.60 o 
  -3   6   9      602.89      517.50     15.11 o 
  -2   6   9      325.15      343.99     13.75 o 
  -1   6   9       18.58       17.80      3.99 o 
   0   6   9       26.47       24.56      3.07 o 
   1   6   9     1159.39     1207.39     16.67 o 
   2   6   9     1039.43     1045.12     15.50 o 
   3   6   9       20.62       19.92      4.50 o 
   4   6   9      685.82      721.04     13.18 o 
   5   6   9      198.97      197.81      7.22 o 
   6   6   9       69.51       74.70     10.52 o 
   7   6   9       43.62       54.50      9.98 o 
   8   6   9      423.34      477.57     25.53 o 
   9   6   9       19.98       30.86      8.75 o 
  10   6   9       33.65       32.70     10.03 o 
  -8   7   9       11.48        8.59      4.16 o 
  -7   7   9        0.48        1.84      3.15 o 
  -6   7   9        3.95        7.83      3.32 o 
  -5   7   9       28.54       25.33      6.60 o 
  -4   7   9        3.51       10.71      3.56 o 
  -3   7   9        4.14       -2.56      3.79 o 
  -2   7   9        9.08        9.55      3.31 o 
  -1   7   9      682.58      672.06     28.77 o 
   0   7   9        0.98        0.13      1.76 o 
   1   7   9      819.83      859.03     14.08 o 
   2   7   9      137.67      138.70      5.85 o 
   3   7   9      106.78      100.69      5.32 o 
   4   7   9      216.94      212.04      7.26 o 
   5   7   9      333.56      321.29     11.91 o 
   6   7   9      355.62      328.70     12.97 o 
   7   7   9       85.01       89.25     12.26 o 
   8   7   9      274.31      238.44     19.38 o 
   9   7   9        6.00       18.97      7.23 o 
  10   7   9       36.29       35.86      9.77 o 
  -8   8   9       19.96       22.96     18.10 o 
  -7   8   9        1.07        1.88      3.32 o 
  -6   8   9       11.21        7.90      6.90 o 
  -5   8   9       34.60       35.54      5.72 o 
  -4   8   9       58.99       62.04      9.57 o 
  -3   8   9       15.45       14.90      5.69 o 
  -2   8   9       21.02       17.93      4.11 o 
  -1   8   9       63.75       56.66      7.74 o 
   0   8   9      343.39      368.79      9.25 o 
   1   8   9      208.27      213.85      7.28 o 
   2   8   9      146.14      163.91      6.50 o 
   3   8   9     1268.18     1195.54     17.26 o 
   4   8   9       58.73       64.71      6.20 o 
   5   8   9       41.91       57.59     10.01 o 
   6   8   9      138.15      133.80      8.77 o 
   7   8   9       50.56       62.94      7.04 o 
   8   8   9       35.99       32.61      8.64 o 
   9   8   9      187.61      164.88     16.87 o 
  -7   9   9        2.15        2.17      3.71 o 
  -6   9   9        2.60       11.93      4.42 o 
  -5   9   9       85.36       80.78      8.29 o 
  -4   9   9      210.23      188.98     10.55 o 
  -3   9   9       64.09       68.41      6.95 o 
  -2   9   9     1107.85     1047.58     22.54 o 
  -1   9   9      708.37      668.59     17.16 o 
   0   9   9       16.58       18.92      3.19 o 
   1   9   9      280.15      257.82      8.02 o 
   2   9   9       15.32       20.47      4.09 o 
   3   9   9      125.23      138.33      8.27 o 
   4   9   9      164.22      139.43     11.88 o 
   5   9   9      270.51      271.84     11.44 o 
   6   9   9      397.45      381.04     17.43 o 
   7   9   9      119.87      160.27     10.32 o 
   8   9   9       21.20       16.66      8.33 o 
   9   9   9       49.46       50.60     10.80 o 
  -7  10   9       25.04       21.26      8.51 o 
  -6  10   9       35.73       46.41      7.24 o 
  -5  10   9       86.87       96.55      9.10 o 
  -4  10   9      119.79      127.67      9.64 o 
  -3  10   9       40.99       31.60      5.58 o 
  -2  10   9       49.62       64.45      8.21 o 
  -1  10   9       65.62       63.60      6.54 o 
   0  10   9       30.78       28.50      3.90 o 
   1  10   9      146.34      119.65     15.22 o 
   2  10   9       92.67      106.01     12.44 o 
   3  10   9       65.96       59.17      6.25 o 
   4  10   9      171.88      151.90     14.69 o 
   5  10   9      509.42      559.68     17.04 o 
   6  10   9      148.49       97.55      8.37 o 
   7  10   9       26.90       16.36      4.29 o 
   8  10   9        2.83       -0.09      2.98 o 
   9  10   9       25.95       21.03      7.23 o 
  -6  11   9       25.19       28.98      8.80 o 
  -5  11   9      169.76      183.10     12.00 o 
  -4  11   9      133.85      156.53     10.86 o 
  -3  11   9       99.56      103.17      8.61 o 
  -2  11   9       11.12        7.73      5.98 o 
  -1  11   9       14.17        9.56      3.86 o 
   0  11   9        1.96        4.01      4.27 o 
   1  11   9      200.47      210.18     10.48 o 
   2  11   9        1.71        1.10      2.80 o 
   3  11   9        1.07        1.54      2.49 o 
   4  11   9       88.53      110.64      9.17 o 
   5  11   9       71.23       62.24      7.03 o 
   6  11   9      298.82      302.02     13.51 o 
   7  11   9       10.61        6.11      3.20 o 
   8  11   9        2.05       -3.72      2.48 o 
  -5  12   9      200.53      219.61     13.49 o 
  -4  12   9       81.86       85.25      8.88 o 
  -3  12   9        3.04        0.23      3.15 o 
  -2  12   9        7.52       18.14      6.47 o 
  -1  12   9      342.47      407.72     22.13 o 
   0  12   9       34.84       38.63      8.42 o 
   1  12   9       44.21       34.25      5.42 o 
   2  12   9        7.50       12.42      4.09 o 
   3  12   9        1.17        4.06      2.84 o 
   4  12   9        6.69        6.60      3.33 o 
   5  12   9        7.24        5.06      4.38 o 
   6  12   9       42.30       38.10      6.37 o 
   7  12   9      110.82      122.43     10.13 o 
   8  12   9        4.33       -1.75      3.16 o 
  -4  13   9        8.05       15.41      7.39 o 
  -3  13   9        0.45       -5.07      5.00 o 
  -2  13   9       19.00       19.79      7.60 o 
  -1  13   9      113.16      122.53     14.40 o 
   0  13   9      208.07      262.97     18.86 o 
   1  13   9        1.09        1.14      3.02 o 
   2  13   9      156.56      139.30      9.97 o 
   3  13   9        2.55        1.43      4.10 o 
   4  13   9       25.56       36.81     11.31 o 
   5  13   9       72.75       69.22      8.15 o 
   6  13   9       49.52       44.62      6.96 o 
   7  13   9       34.62       23.81      5.72 o 
  -3  14   9      113.47      111.55     14.79 o 
  -2  14   9        7.88       -2.51      4.81 o 
  -1  14   9        4.81        8.83      5.95 o 
   0  14   9      125.94      141.76     15.85 o 
   1  14   9      197.95      192.69     17.50 o 
   2  14   9      426.04      451.94     17.00 o 
   3  14   9        7.84        8.68      3.98 o 
   4  14   9       59.65       59.76      7.83 o 
   5  14   9       49.02       40.31     12.54 o 
   6  14   9       38.25       35.21      6.22 o 
  -2  15   9       52.94       62.58     12.60 o 
  -1  15   9        5.05        9.90      6.41 o 
   0  15   9        0.76       -3.03      4.22 o 
   1  15   9       17.91       20.59      7.62 o 
   2  15   9      133.34      128.97     11.45 o 
   3  15   9       32.43       36.15      6.91 o 
   4  15   9       12.56       17.79      5.16 o 
   5  15   9       92.02       93.14     15.35 o 
  -3  -7  10        1.22       -0.56      4.61 o 
  -2  -7  10       81.25       86.31     13.03 o 
  -1  -7  10       28.49       10.42      4.33 o 
   0  -7  10       88.80       99.11      9.84 o 
   1  -7  10        2.13        3.61      3.68 o 
   2  -7  10      193.18      213.11     13.66 o 
   3  -7  10       95.61       99.28     10.42 o 
  -3  -6  10      174.73      186.75     16.13 o 
  -2  -6  10      141.16      147.49     10.53 o 
  -1  -6  10       49.58       56.64      7.53 o 
   0  -6  10      227.70      251.34     12.95 o 
   1  -6  10        1.35        4.82      3.34 o 
   2  -6  10       26.94       17.15      8.25 o 
   3  -6  10        1.44        2.89      3.66 o 
   4  -6  10       15.83       11.94      8.82 o 
  -6  -5  10        0.00       -0.19      3.68 o 
  -4  -5  10        6.18        0.95      4.40 o 
  -3  -5  10      241.55      230.44     11.74 o 
  -2  -5  10      119.44      139.31     16.71 o 
  -1  -5  10        9.27        8.89      3.69 o 
   0  -5  10        0.22        1.16      2.95 o 
   1  -5  10       96.73      101.15      9.15 o 
   2  -5  10       25.67       28.10      5.85 o 
   3  -5  10      375.39      387.60     16.34 o 
   4  -5  10      271.10      259.21     24.50 o 
   5  -5  10        0.42        2.27      3.59 o 
  -6  -4  10       70.37       53.53     10.09 o 
  -5  -4  10      170.48      186.99     11.16 o 
  -4  -4  10       73.38       68.92     10.76 o 
  -3  -4  10      185.14      169.33     15.49 o 
  -2  -4  10      139.11      153.72      9.73 o 
  -1  -4  10      209.80      203.52     15.90 o 
   0  -4  10      384.63      435.75     15.58 o 
   1  -4  10     1046.85     1017.20     24.66 o 
   2  -4  10      148.02      161.58     10.78 o 
   3  -4  10       69.36       64.96      9.05 o 
   4  -4  10      428.25      416.55     16.89 o 
   5  -4  10        4.65        3.31      3.36 o 
   6  -4  10       44.90       49.57      7.86 o 
  -7  -3  10        0.26        3.03      4.44 o 
  -6  -3  10      170.50      179.49     15.75 o 
  -5  -3  10      192.94      204.63     11.02 o 
  -4  -3  10       28.08       20.39      4.44 o 
  -3  -3  10        1.36        3.14      4.09 o 
  -2  -3  10       82.08       70.43     14.40 o 
  -1  -3  10       45.23       54.44      6.43 o 
   0  -3  10       93.51       83.45      7.66 o 
   1  -3  10      820.92      820.73     28.82 o 
   2  -3  10      632.09      596.54     18.32 o 
   3  -3  10      475.62      422.76     20.81 o 
   4  -3  10       63.30       73.05      8.14 o 
   5  -3  10        4.81        2.85      3.03 o 
   6  -3  10       72.39       83.58      9.17 o 
   7  -3  10      105.82      102.23     10.45 o 
  -7  -2  10       32.28       35.59      6.14 o 
  -6  -2  10      181.85      181.03     11.17 o 
  -5  -2  10       17.90       14.65      4.03 o 
  -4  -2  10       12.90        9.04      3.76 o 
  -3  -2  10      221.68      221.70     10.19 o 
  -2  -2  10      743.55      743.69     18.84 o 
  -1  -2  10      156.95      178.12      9.54 o 
   0  -2  10        0.63       -0.25      3.06 o 
   1  -2  10       90.71       94.08      7.74 o 
   2  -2  10      410.14      377.99     13.98 o 
   3  -2  10      432.76      414.98     20.16 o 
   4  -2  10      136.68      119.50      9.29 o 
   5  -2  10        6.89       13.88      4.04 o 
   6  -2  10       38.15       38.64      9.17 o 
   7  -2  10        1.73        4.90      3.85 o 
   8  -2  10       30.70       19.10      5.47 o 
  -8  -1  10        4.40        2.97      6.31 o 
  -7  -1  10       26.33       29.40      8.21 o 
  -6  -1  10        0.77        2.78      4.24 o 
  -5  -1  10      165.20      172.96     10.11 o 
  -4  -1  10      402.82      370.74     13.60 o 
  -3  -1  10       26.68       27.15      4.74 o 
  -2  -1  10      480.18      483.77     11.50 o 
  -1  -1  10      247.35      235.73     10.64 o 
   0  -1  10     1024.02     1053.70     22.38 o 
   1  -1  10      181.92      161.91      9.02 o 
   2  -1  10       42.13       44.05     11.96 o 
   3  -1  10      113.51      129.60      9.02 o 
   4  -1  10       69.42       92.34     10.65 o 
   5  -1  10      299.30      230.48     16.59 o 
   6  -1  10       55.51       68.38      7.85 o 
   7  -1  10       44.33       66.22      9.69 o 
   8  -1  10        3.85        4.48      3.76 o 
  -8   0  10        2.83        4.49      4.11 o 
  -7   0  10       20.86        9.41      3.90 o 
  -6   0  10        0.44       -1.47      3.68 o 
  -5   0  10        2.49        0.28      2.38 o 
  -4   0  10       49.42       58.37      6.47 o 
  -3   0  10       60.91       57.29      6.20 o 
  -2   0  10      593.57      605.51     12.50 o 
  -1   0  10      637.54      618.88     12.43 o 
   0   0  10        0.27       -1.66      2.48 o 
   1   0  10      398.96      380.52     16.24 o 
   2   0  10       54.81       47.26      5.67 o 
   3   0  10      993.76      970.67     48.47 o 
   4   0  10     1060.90     1095.24     24.32 o 
   5   0  10       34.64       36.32      5.61 o 
   6   0  10      520.11      532.42     18.09 o 
   7   0  10      336.46      362.55     16.62 o 
   8   0  10      159.19      159.24     11.69 o 
  -8   1  10        2.97        1.37      3.27 o 
  -7   1  10       42.99       28.20      7.49 o 
  -6   1  10        2.11        1.80      2.73 o 
  -5   1  10       12.38       11.97      3.59 o 
  -4   1  10       36.36       23.64      5.71 o 
  -3   1  10       28.06       27.63      7.65 o 
  -2   1  10       93.56       99.71     13.61 o 
  -1   1  10       72.39       74.87      4.80 o 
   0   1  10        0.04       -0.49      1.87 o 
   1   1  10      151.67      173.29     11.12 o 
   2   1  10      821.33      763.29     38.42 o 
   3   1  10        0.89        0.29      2.22 o 
   4   1  10     1120.48     1072.43     24.85 o 
   5   1  10      390.86      360.65     18.17 o 
   6   1  10        0.72        0.56      2.42 o 
   7   1  10       18.04       16.15      8.00 o 
   8   1  10       24.05       14.46     10.44 o 
   9   1  10       17.27       14.64      5.05 o 
  -8   2  10        2.68        4.95      3.83 o 
  -7   2  10       10.51        9.26      4.08 o 
  -6   2  10      133.13      101.59      8.81 o 
  -5   2  10       83.93       80.19      7.73 o 
  -4   2  10       71.38       60.38      6.91 o 
  -3   2  10      189.65      196.93      9.78 o 
  -2   2  10        0.43        0.29      3.00 o 
  -1   2  10        1.23        3.26      2.06 o 
   0   2  10       63.10       76.75      4.74 o 
   1   2  10      688.78      682.92     25.08 o 
   2   2  10      162.54      149.66     14.79 o 
   3   2  10      108.57      105.30     15.33 o 
   4   2  10      162.67      170.39      9.78 o 
   5   2  10       64.20       59.75      6.70 o 
   6   2  10      179.15      181.21     11.65 o 
   7   2  10       58.01       45.78      6.64 o 
   8   2  10       56.65       53.79     13.46 o 
   9   2  10        4.62        1.19      3.40 o 
  -8   3  10        9.07        9.03      4.03 o 
  -7   3  10       17.16       13.58      6.96 o 
  -6   3  10      100.57       99.91      8.92 o 
  -5   3  10      176.76      170.90     10.54 o 
  -4   3  10      451.16      449.20     40.58 o 
  -3   3  10      170.20      147.05      8.42 o 
  -2   3  10      104.45      120.36      7.66 o 
  -1   3  10      276.54      263.30      7.72 o 
   0   3  10       12.27       12.51      2.88 o 
   1   3  10       82.57       83.64      4.85 o 
   2   3  10        2.38        7.39      3.07 o 
   3   3  10      480.96      478.65     20.09 o 
   4   3  10      311.10      286.57     11.44 o 
   5   3  10      780.15      741.04     33.33 o 
   6   3  10      987.74     1010.36     23.63 o 
   7   3  10       96.70      101.31      8.74 o 
   8   3  10       22.67       23.82      6.50 o 
   9   3  10        2.11        5.28      6.03 o 
  -8   4  10       59.18       55.36      7.98 o 
  -7   4  10       17.79       20.40      6.30 o 
  -6   4  10        2.78        1.97      2.90 o 
  -5   4  10       35.25       33.00      7.06 o 
  -4   4  10       37.59       27.79      5.02 o 
  -3   4  10      225.74      212.09      9.81 o 
  -2   4  10       28.78       25.82      4.45 o 
  -1   4  10       93.16      106.88      7.25 o 
   0   4  10        4.04        0.72      1.95 o 
   1   4  10      250.42      261.15     19.21 o 
   2   4  10       47.42       68.82      4.51 o 
   3   4  10      659.57      653.06     16.53 o 
   4   4  10       93.96       84.40     12.97 o 
   5   4  10      657.02      648.41     18.31 o 
   6   4  10        6.48        7.34      3.98 o 
   7   4  10        0.32       -0.82      4.97 o 
   8   4  10       35.18       25.67      5.41 o 
   9   4  10       78.84       81.52     13.42 o 
  -8   5  10       67.24       64.57     10.05 o 
  -7   5  10        0.03        1.17      2.85 o 
  -6   5  10      413.72      386.06     20.18 o 
  -5   5  10      221.46      199.59     18.00 o 
  -4   5  10       47.82       47.74      6.10 o 
  -3   5  10       24.19       23.39      4.81 o 
  -2   5  10      135.29      145.31      8.33 o 
  -1   5  10       14.31       14.54      3.83 o 
   0   5  10      404.91      376.92      9.21 o 
   1   5  10      404.57      387.88      9.44 o 
   2   5  10      115.56      136.56      6.04 o 
   3   5  10        4.72        6.15      2.42 o 
   4   5  10       52.80       69.45      6.32 o 
   5   5  10       15.75       22.42      4.69 o 
   6   5  10      129.53      150.58      9.33 o 
   7   5  10        1.22        1.70      3.93 o 
   8   5  10       99.79       96.68     13.55 o 
   9   5  10       22.33       13.25      6.65 o 
  -8   6  10      112.84      140.80     11.67 o 
  -7   6  10        3.18        3.29      3.51 o 
  -6   6  10      109.97      133.29     16.12 o 
  -5   6  10      263.29      240.08     12.34 o 
  -4   6  10      420.56      422.49     14.83 o 
  -3   6  10      359.15      395.27     13.76 o 
  -2   6  10     1100.91     1021.11     27.64 o 
  -1   6  10      127.52      118.35      7.69 o 
   0   6  10       93.13       88.34      6.43 o 
   1   6  10      122.73      111.56      5.59 o 
   2   6  10        0.45        2.81      2.56 o 
   3   6  10      385.78      396.92      9.97 o 
   4   6  10      922.70      933.15     15.74 o 
   5   6  10       36.75       33.05      5.17 o 
   6   6  10       12.48       11.18      3.94 o 
   7   6  10        1.00        1.13      3.90 o 
   8   6  10       83.68      123.20     15.09 o 
   9   6  10       74.29       62.47     12.71 o 
  -7   7  10        2.40        3.54      3.64 o 
  -6   7  10        0.53       -0.43      2.82 o 
  -5   7  10      333.33      320.50     21.36 o 
  -4   7  10      205.98      183.71     10.38 o 
  -3   7  10      189.53      200.66     10.04 o 
  -2   7  10     1249.86     1222.37     26.57 o 
  -1   7  10      131.80      105.60      7.41 o 
   0   7  10      154.23      155.59      6.29 o 
   1   7  10       61.77       62.60      7.70 o 
   2   7  10      119.69       95.26      5.38 o 
   3   7  10        4.05       -0.93      2.02 o 
   4   7  10      606.45      600.40     12.64 o 
   5   7  10      140.95      151.36     22.68 o 
   6   7  10        2.12        1.97      3.57 o 
   7   7  10       40.97       26.29      7.28 o 
   8   7  10       56.86       64.91     11.97 o 
   9   7  10       83.53      105.56     15.27 o 
  -7   8  10       75.78       76.86      9.03 o 
  -6   8  10       29.10       21.77      5.22 o 
  -5   8  10      525.26      514.14     17.66 o 
  -4   8  10      177.69      187.74     10.66 o 
  -3   8  10      184.59      177.87      9.89 o 
  -2   8  10      142.34      147.15     11.87 o 
  -1   8  10       72.98       75.43      6.78 o 
   0   8  10      626.90      622.75     16.06 o 
   1   8  10      955.13      884.44     15.09 o 
   2   8  10     1299.05     1331.99     19.04 o 
   3   8  10      444.04      437.99     10.76 o 
   4   8  10        0.22       -0.59      2.62 o 
   5   8  10      573.45      603.51     24.85 o 
   6   8  10      270.09      244.45     11.25 o 
   7   8  10      336.62      342.89     21.28 o 
   8   8  10        1.17        7.60      5.65 o 
   9   8  10        0.98       11.76      6.15 o 
  -7   9  10       69.04       93.63     11.15 o 
  -6   9  10       67.82       67.49      8.49 o 
  -5   9  10       10.37        9.23      4.13 o 
  -4   9  10       56.86       63.16      7.42 o 
  -3   9  10        1.71        2.29      2.68 o 
  -2   9  10      747.22      696.41     18.71 o 
  -1   9  10     1335.12     1286.54     25.03 o 
   0   9  10      449.91      500.75     33.53 o 
   1   9  10       97.19       80.62      5.28 o 
   2   9  10      112.25      115.90      6.07 o 
   3   9  10      607.97      576.90     16.05 o 
   4   9  10     1062.66     1044.16     22.56 o 
   5   9  10      276.25      278.64     14.98 o 
   6   9  10      152.49      167.36      9.97 o 
   7   9  10       82.79       80.29      7.86 o 
   8   9  10      143.76      149.81     16.11 o 
   9   9  10       50.62       80.09     13.06 o 
  -6  10  10       98.33      104.53     10.04 o 
  -5  10  10        2.92        1.26      3.07 o 
  -4  10  10       10.39        3.50      3.19 o 
  -3  10  10        1.78        3.19      2.73 o 
  -2  10  10       11.60        4.61      2.90 o 
  -1  10  10       55.61       56.12      6.32 o 
   0  10  10       67.12       62.60      6.40 o 
   1  10  10      182.83      189.82      9.41 o 
   2  10  10       79.64       86.24      7.32 o 
   3  10  10        0.91        1.56      2.29 o 
   4  10  10       23.33       11.77      3.71 o 
   5  10  10       81.95       68.56      7.17 o 
   6  10  10        2.25        0.08      2.58 o 
   7  10  10       33.18       37.66      5.99 o 
   8  10  10      124.49      111.64     14.53 o 
   9  10  10        0.41        2.19      5.00 o 
  -6  11  10      138.38      146.92     11.90 o 
  -5  11  10       56.23       65.60      8.31 o 
  -4  11  10       24.61       23.01      4.98 o 
  -3  11  10        6.80        8.75      3.73 o 
  -2  11  10       37.17       33.13      5.64 o 
  -1  11  10       20.04       12.14      3.65 o 
   0  11  10      251.12      245.06     16.69 o 
   1  11  10      145.39      134.59      9.13 o 
   2  11  10        3.43        2.55      4.70 o 
   3  11  10       16.15       11.59      8.60 o 
   4  11  10        8.41       12.41      3.62 o 
   5  11  10      130.95      128.79      9.31 o 
   6  11  10        0.31       -3.30      2.24 o 
   7  11  10        4.14        0.25      3.44 o 
   8  11  10        4.74       -0.88      3.42 o 
  -5  12  10        1.34        6.78      8.57 o 
  -4  12  10       30.02       29.08      6.07 o 
  -3  12  10        5.80        5.17      4.61 o 
  -2  12  10       99.07      122.34     14.40 o 
  -1  12  10       54.85       65.93     11.19 o 
   0  12  10       26.42       24.27      7.73 o 
   1  12  10        0.45       -2.36      3.70 o 
   2  12  10      124.07      119.91      8.93 o 
   3  12  10       10.93       14.16      4.05 o 
   4  12  10      161.85      166.02     10.64 o 
   5  12  10      251.67      228.90     11.91 o 
   6  12  10       16.57        9.85      3.67 o 
   7  12  10       67.00       51.43      9.80 o 
   8  12  10        8.72        6.97      4.56 o 
  -4  13  10       53.47       66.42     11.19 o 
  -3  13  10        0.00       -2.43      4.53 o 
  -2  13  10       96.24      100.84     14.20 o 
  -1  13  10       18.11       18.82      7.25 o 
   0  13  10        6.75       -0.89      3.96 o 
   1  13  10       30.29       25.12      7.90 o 
   2  13  10      290.36      287.87     13.10 o 
   3  13  10       24.09       28.45      5.41 o 
   4  13  10        1.39       -0.51      2.81 o 
   5  13  10        4.93        0.47      3.12 o 
   6  13  10       54.30       52.54      7.41 o 
   7  13  10       40.15       43.54      7.64 o 
  -3  14  10        2.41        4.44      6.28 o 
  -2  14  10       46.80       46.88     10.35 o 
  -1  14  10       15.38       13.32      7.58 o 
   0  14  10       67.04       70.63     12.49 o 
   1  14  10       17.16        7.90      5.46 o 
   2  14  10      304.27      330.86     20.67 o 
   3  14  10       10.02        7.97      4.21 o 
   4  14  10        0.36        3.65      3.54 o 
   5  14  10       34.08       23.25      8.05 o 
   6  14  10       39.46       42.09      7.28 o 
  -1  15  10        0.44        9.25      6.26 o 
   0  15  10        1.95        1.86      5.76 o 
   1  15  10        7.83        1.82      5.61 o 
   2  15  10       46.99       46.16      7.17 o 
   3  15  10      173.43      156.66     11.94 o 
   4  15  10      141.88      128.52     10.89 o 
  -2  -6  11       84.59       56.62      7.72 o 
  -1  -6  11       43.40       45.04      7.42 o 
   0  -6  11        0.73        4.57      4.05 o 
   1  -6  11      121.04      122.74     10.84 o 
   2  -6  11       95.37       89.96      9.85 o 
   3  -6  11      138.20      138.75     13.54 o 
  -4  -5  11       71.48       66.37     11.54 o 
  -3  -5  11        5.31       -0.69      4.89 o 
  -2  -5  11       16.90       15.78      4.62 o 
  -1  -5  11       11.48        8.34      4.84 o 
   0  -5  11       49.36       61.76     14.37 o 
   1  -5  11       63.28       52.46      7.41 o 
   2  -5  11        0.82        8.43      3.90 o 
   3  -5  11       63.96       76.25      9.32 o 
   4  -5  11        0.66        1.44      3.93 o 
  -5  -4  11        8.74        6.54      5.50 o 
  -4  -4  11       96.62       97.89     13.23 o 
  -3  -4  11       69.52       77.97     11.76 o 
  -2  -4  11      191.25      194.12     15.51 o 
  -1  -4  11       19.27       12.75      4.15 o 
   0  -4  11        7.42        9.10      3.64 o 
   1  -4  11      116.91      107.58     15.83 o 
   2  -4  11       10.77        3.74      3.21 o 
   3  -4  11        1.85       -3.40      2.90 o 
   4  -4  11       12.56       13.33      8.12 o 
   5  -4  11        3.80       11.08      4.47 o 
  -6  -3  11        0.27       -0.53      3.36 o 
  -5  -3  11       32.83       26.27      5.36 o 
  -4  -3  11        0.24       -4.20      4.07 o 
  -3  -3  11      197.15      205.53     15.89 o 
  -2  -3  11       96.42       95.69      8.34 o 
  -1  -3  11       11.18        8.41      3.77 o 
   0  -3  11       28.27       34.21     15.57 o 
   1  -3  11       57.44       60.31      9.79 o 
   2  -3  11        7.53        9.13      9.20 o 
   3  -3  11       29.48       29.61      5.80 o 
   4  -3  11      161.98      117.14     10.03 o 
   5  -3  11        0.04        1.89      3.13 o 
   6  -3  11       18.95       24.22      5.80 o 
  -6  -2  11        1.19        6.62      3.47 o 
  -5  -2  11       68.43       52.52      6.97 o 
  -4  -2  11        2.07        2.18      2.94 o 
  -3  -2  11       88.02       86.89     11.76 o 
  -2  -2  11        8.34        1.32      3.77 o 
  -1  -2  11      350.70      357.70     13.65 o 
   0  -2  11       83.29       89.13      7.99 o 
   1  -2  11       68.76       68.31      7.29 o 
   2  -2  11      198.42      207.77     28.77 o 
   3  -2  11       47.95       36.81      5.99 o 
   4  -2  11      221.61      245.21     22.26 o 
   5  -2  11        0.44        1.63      3.00 o 
   6  -2  11       39.24       65.29     10.62 o 
   7  -2  11       33.28       22.07      5.69 o 
  -7  -1  11        6.48        5.22      3.76 o 
  -6  -1  11       20.07       18.26      6.33 o 
  -5  -1  11       45.10       42.19      6.36 o 
  -4  -1  11       33.51       27.99      4.92 o 
  -3  -1  11        6.47        0.23      2.34 o 
  -2  -1  11      234.66      272.07     17.80 o 
  -1  -1  11      594.38      604.01     19.65 o 
   0  -1  11      134.80      129.88      8.82 o 
   1  -1  11      213.80      235.11     11.59 o 
   2  -1  11      367.32      347.31     13.68 o 
   3  -1  11       78.70       99.17      8.55 o 
   4  -1  11       86.71       74.90      8.11 o 
   5  -1  11       23.04       13.99      4.44 o 
   6  -1  11       65.81       56.21      7.58 o 
   7  -1  11       64.89       59.43      8.41 o 
  -7   0  11       24.31       30.51     11.84 o 
  -6   0  11      328.22      337.10     24.07 o 
  -5   0  11       44.42       38.65      6.18 o 
  -4   0  11      466.23      486.42     16.16 o 
  -3   0  11      389.40      359.61     14.24 o 
  -2   0  11       59.61       58.54      6.30 o 
  -1   0  11      435.93      417.84     13.93 o 
   0   0  11      420.74      448.85     14.92 o 
   1   0  11       18.36       17.56      4.23 o 
   2   0  11      199.82      233.32     10.94 o 
   3   0  11       48.50       44.31      6.15 o 
   4   0  11       27.12       17.13      4.40 o 
   5   0  11       79.12       68.01      7.87 o 
   6   0  11        6.07        9.18      4.06 o 
   7   0  11       28.16       27.84      5.58 o 
   8   0  11        0.00        3.40      3.75 o 
  -7   1  11        0.10        3.42      3.27 o 
  -6   1  11      685.54      731.06     37.77 o 
  -5   1  11      526.61      523.01     17.39 o 
  -4   1  11       43.39       48.80     14.27 o 
  -3   1  11       68.42       69.64      6.86 o 
  -2   1  11      193.79      199.20     14.26 o 
  -1   1  11       63.48       59.71      4.80 o 
   0   1  11     1781.84     1847.34     30.46 o 
   1   1  11     1446.19     1417.95     36.55 o 
   2   1  11       32.04       34.54      5.26 o 
   3   1  11      172.92      174.50      9.82 o 
   4   1  11       31.16       40.33      6.06 o 
   5   1  11      116.84      111.30      9.07 o 
   6   1  11      155.97      148.35     10.53 o 
   7   1  11       36.52       48.51      7.23 o 
   8   1  11        3.03        0.50      3.40 o 
  -7   2  11       21.10       14.54      4.55 o 
  -6   2  11        2.30        2.46      3.75 o 
  -5   2  11       85.34       74.42      7.87 o 
  -4   2  11       95.94       76.54      7.42 o 
  -3   2  11      411.53      411.58     14.24 o 
  -2   2  11      922.54      906.21     27.04 o 
  -1   2  11      111.52      110.12      7.61 o 
   0   2  11     1135.96     1190.22     23.07 o 
   1   2  11      695.87      637.51     16.94 o 
   2   2  11      853.30      867.54     37.62 o 
   3   2  11        8.31        2.99      3.72 o 
   4   2  11       99.32      104.67      8.25 o 
   5   2  11       21.40       26.37      8.16 o 
   6   2  11       56.71       74.85      7.91 o 
   7   2  11      158.97      143.91     10.59 o 
   8   2  11       14.53       20.61      8.08 o 
  -7   3  11       10.74        8.85      7.16 o 
  -6   3  11       91.40       96.75      9.16 o 
  -5   3  11      344.87      368.83     16.83 o 
  -4   3  11       79.92       75.20      7.38 o 
  -3   3  11      445.84      449.11     14.76 o 
  -2   3  11      992.72     1037.06     22.19 o 
  -1   3  11      430.99      409.47     13.13 o 
   0   3  11       13.94       10.78      2.74 o 
   1   3  11      139.65      140.03     20.83 o 
   2   3  11       55.80       58.47      6.24 o 
   3   3  11      487.69      500.16     16.30 o 
   4   3  11      244.39      220.92     10.56 o 
   5   3  11       86.49       82.15     11.76 o 
   6   3  11        7.90        6.10      5.21 o 
   7   3  11       17.81       14.72      4.43 o 
   8   3  11      291.16      317.13     14.76 o 
   9   3  11      151.56      163.07     12.19 o 
  -7   4  11       17.42       22.27      5.65 o 
  -6   4  11        4.46        5.81      3.61 o 
  -5   4  11      574.03      618.15     26.43 o 
  -4   4  11      418.08      404.44     16.13 o 
  -3   4  11        6.94        9.00      3.41 o 
  -2   4  11       29.79       26.71      4.52 o 
  -1   4  11       15.43       22.58      4.63 o 
   0   4  11      323.31      322.90      8.99 o 
   1   4  11      618.24      596.31     12.21 o 
   2   4  11      784.06      732.97     17.90 o 
   3   4  11       28.25       26.60      5.03 o 
   4   4  11        0.08        3.48      2.66 o 
   5   4  11        2.99        1.78      2.80 o 
   6   4  11       40.60       57.76     10.32 o 
   7   4  11        0.69        3.34      3.19 o 
   8   4  11       40.82       39.78     10.44 o 
   9   4  11       69.77       51.71     11.74 o 
  -7   5  11       80.31       84.08      9.37 o 
  -6   5  11        0.46        0.20      3.20 o 
  -5   5  11        2.67        3.92      2.79 o 
  -4   5  11      272.96      253.02     11.91 o 
  -3   5  11      461.88      461.60     15.18 o 
  -2   5  11      321.05      315.01     12.10 o 
  -1   5  11       45.08       44.95      5.64 o 
   0   5  11        2.01        0.37      2.11 o 
   1   5  11       32.58       25.19      5.34 o 
   2   5  11      150.69      164.15      6.78 o 
   3   5  11     1139.17     1163.85     23.26 o 
   4   5  11        3.14        1.72      3.65 o 
   5   5  11       18.94       16.94      4.08 o 
   6   5  11       14.37       19.39      4.46 o 
   7   5  11        3.13        1.62      2.85 o 
   8   5  11        8.83       14.25      6.32 o 
   9   5  11        1.55       -2.34      4.63 o 
  -7   6  11       65.23       64.93     18.94 o 
  -6   6  11       85.47       95.88      9.36 o 
  -5   6  11      186.32      194.25     14.94 o 
  -4   6  11       62.45       41.27      5.94 o 
  -3   6  11       49.04       45.63      6.02 o 
  -2   6  11       34.22       39.20      5.59 o 
  -1   6  11       49.97       54.83      5.87 o 
   0   6  11      247.32      240.05     10.15 o 
   1   6  11      392.32      381.42     12.40 o 
   2   6  11        5.38        7.93      2.61 o 
   3   6  11     1137.23     1082.16     17.35 o 
   4   6  11      438.19      440.87     14.21 o 
   5   6  11       37.40       46.33      6.20 o 
   6   6  11        2.06        5.21      2.97 o 
   7   6  11        3.09       -1.73      3.31 o 
   8   6  11       30.31       21.93      7.36 o 
   9   6  11       20.15       23.77      8.53 o 
  -7   7  11        0.08        2.02      3.09 o 
  -6   7  11       46.71       49.37      7.26 o 
  -5   7  11      132.93      152.64     10.59 o 
  -4   7  11      291.50      264.75     15.98 o 
  -3   7  11      162.47      150.09      9.57 o 
  -2   7  11      598.25      585.92     16.94 o 
  -1   7  11       23.08       23.87      4.26 o 
   0   7  11      238.40      238.07     10.24 o 
   1   7  11      324.29      262.66      8.49 o 
   2   7  11       24.50       16.53      3.33 o 
   3   7  11      200.11      210.90      7.73 o 
   4   7  11      188.10      196.09     15.60 o 
   5   7  11        3.90       -0.39      3.33 o 
   6   7  11        0.64        0.97      4.37 o 
   7   7  11      213.98      240.04     18.64 o 
   8   7  11        9.64       12.30      6.39 o 
   9   7  11       21.38       22.17      8.18 o 
  -7   8  11       37.47       22.86      5.72 o 
  -6   8  11       15.59        5.10      7.02 o 
  -5   8  11        9.16       12.06      4.08 o 
  -4   8  11      142.04      141.84     10.02 o 
  -3   8  11      357.14      333.02     13.37 o 
  -2   8  11     1042.19      998.80     22.63 o 
  -1   8  11      268.59      271.09     11.23 o 
   0   8  11       36.42       31.62      4.93 o 
   1   8  11       23.92       23.46      3.93 o 
   2   8  11        2.49        4.14      3.14 o 
   3   8  11       46.91       70.86      5.15 o 
   4   8  11      363.11      346.58     15.60 o 
   5   8  11       15.96       17.38      3.91 o 
   6   8  11        0.34       -0.19      3.79 o 
   7   8  11      142.35      153.24     16.07 o 
   8   8  11       53.00       37.72      9.79 o 
   9   8  11        6.55        8.62      6.52 o 
  -6   9  11       59.78       79.64      9.26 o 
  -5   9  11        0.03       -0.03      6.04 o 
  -4   9  11      290.37      278.64     13.21 o 
  -3   9  11       52.46       44.86      6.19 o 
  -2   9  11       52.74       57.70      6.75 o 
  -1   9  11        1.39        1.98      2.38 o 
   0   9  11       67.53       62.98      6.49 o 
   1   9  11      207.51      210.93     19.05 o 
   2   9  11      566.49      562.20     12.64 o 
   3   9  11      197.36      239.64     14.50 o 
   4   9  11      310.37      314.89     15.14 o 
   5   9  11      262.89      253.18     14.89 o 
   6   9  11       24.90       34.69      9.69 o 
   7   9  11       25.17       23.41      7.95 o 
  -6  10  11        9.94        8.69      4.33 o 
  -5  10  11        1.06        7.87      3.94 o 
  -4  10  11        0.22        4.11      2.93 o 
  -3  10  11      352.45      343.57     14.36 o 
  -2  10  11      296.93      299.10     12.77 o 
  -1  10  11       16.65        7.91      3.56 o 
   0  10  11      226.11      236.29     15.04 o 
   1  10  11      128.61      164.80     14.31 o 
   2  10  11        0.04       -1.96      2.23 o 
   3  10  11        0.49        0.75      2.21 o 
   4  10  11       40.98       45.98      5.98 o 
   5  10  11        0.22       -2.25      2.25 o 
   6  10  11      270.55      258.56     35.91 o 
   7  10  11      157.10      171.03     16.63 o 
   8  10  11        0.01        2.71      5.00 o 
  -5  11  11       65.44       76.12      9.90 o 
  -4  11  11       80.64       80.31      8.62 o 
  -3  11  11       48.21       45.64      6.67 o 
  -2  11  11       25.91       28.55      5.39 o 
  -1  11  11        0.03        2.30      2.85 o 
   0  11  11        0.98        3.49      4.27 o 
   1  11  11      308.11      352.16     20.07 o 
   2  11  11       27.42       23.50      8.75 o 
   3  11  11       56.93       81.66      7.52 o 
   4  11  11      186.43      172.62     11.15 o 
   5  11  11       86.50      100.37     12.26 o 
   6  11  11        5.15        6.88      3.33 o 
   7  11  11       17.96       10.88      4.32 o 
   8  11  11       15.96        8.18      5.89 o 
  -4  12  11        2.86        5.32      3.88 o 
  -3  12  11       12.05       15.74      4.80 o 
  -2  12  11        2.07        2.25      4.89 o 
  -1  12  11       12.24        7.34      5.50 o 
   0  12  11       11.57        5.63      5.78 o 
   1  12  11      310.34      345.12     20.96 o 
   2  12  11       80.22       73.77     11.49 o 
   3  12  11        2.17        4.02      2.85 o 
   4  12  11       16.73       15.02      3.97 o 
   5  12  11        0.26        5.87      3.49 o 
   6  12  11       23.51       21.49      5.04 o 
   7  12  11       23.44       19.08      4.95 o 
  -3  13  11       10.18       11.63      6.86 o 
  -2  13  11      169.58      190.95     18.08 o 
  -1  13  11       68.34       98.45     13.62 o 
   0  13  11       12.71        7.73      4.98 o 
   1  13  11       46.57       49.37     10.24 o 
   2  13  11      309.23      268.52     12.66 o 
   3  13  11      236.45      242.62     21.27 o 
   4  13  11      212.94      232.92     12.28 o 
   5  13  11       54.37       48.08      9.69 o 
   6  13  11       28.85       14.74      5.08 o 
  -2  14  11      132.18      165.62     17.58 o 
  -1  14  11      124.69      138.30     16.37 o 
   0  14  11       47.56       58.25     12.00 o 
   1  14  11       49.64       33.89      9.16 o 
   2  14  11       27.07       16.30      6.65 o 
   3  14  11      291.82      260.72     13.30 o 
   4  14  11       93.37       93.19      9.36 o 
   5  14  11       56.06       46.77      8.23 o 
   0  15  11      138.87      187.86     19.01 o 
   1  15  11      116.19      147.71     16.98 o 
   2  15  11        6.10        9.44      6.39 o 
   3  15  11       60.41       50.13      7.67 o 
   4  15  11       12.45       10.34      7.54 o 
  -2  -5  12        1.64        8.25      6.58 o 
  -1  -5  12      186.28      215.57     13.32 o 
   0  -5  12        0.09        4.02      6.04 o 
   1  -5  12       71.95       81.89      9.52 o 
   2  -5  12        1.94        4.01      3.78 o 
  -4  -4  12       91.56       93.99     13.81 o 
  -3  -4  12      175.53      198.97     18.06 o 
  -2  -4  12        0.00        2.49      5.54 o 
  -1  -4  12        0.02        2.10      3.16 o 
   0  -4  12        0.90        0.81      3.19 o 
   1  -4  12       62.10       78.77      8.94 o 
   2  -4  12       70.65       65.58      8.45 o 
   3  -4  12      216.31      212.40     13.64 o 
   4  -4  12       68.55       72.19      9.40 o 
  -5  -3  12       50.14       43.82     10.16 o 
  -4  -3  12       47.13       50.73     11.02 o 
  -3  -3  12       27.59       33.95      8.66 o 
  -2  -3  12       35.74       32.33      8.77 o 
  -1  -3  12        3.40        3.98      6.30 o 
   0  -3  12       21.28       26.92      5.30 o 
   1  -3  12        2.87        6.90      3.73 o 
   2  -3  12       21.57       20.42      6.40 o 
   3  -3  12      112.59      114.81     21.72 o 
   4  -3  12       15.84       12.03      4.65 o 
   5  -3  12       69.60       66.36      8.86 o 
  -5  -2  12        6.66        9.79      6.08 o 
  -4  -2  12        4.15        1.80      4.98 o 
  -3  -2  12       92.72       80.07     12.30 o 
  -2  -2  12      401.90      408.11     23.19 o 
  -1  -2  12      134.43      117.61      9.19 o 
   0  -2  12      290.73      276.03     12.76 o 
   1  -2  12       10.57        8.05      3.65 o 
   2  -2  12        1.10        0.56      2.91 o 
   3  -2  12        0.29        3.12      7.98 o 
   4  -2  12        0.31       -1.61      3.06 o 
   5  -2  12      134.36      129.50     12.94 o 
   6  -2  12      140.60      127.55     11.36 o 
  -6  -1  12        9.60        9.90      5.17 o 
  -5  -1  12       27.18       38.51      6.49 o 
  -4  -1  12        2.92        0.97      4.68 o 
  -3  -1  12      127.83      133.66     14.64 o 
  -2  -1  12      197.04      182.81     16.59 o 
  -1  -1  12       34.26       24.95      4.98 o 
   0  -1  12        0.00        0.76      2.83 o 
   1  -1  12      179.39      193.59     11.26 o 
   2  -1  12       47.85       38.79      6.02 o 
   3  -1  12        6.51       13.98      4.37 o 
   4  -1  12       14.80       12.33      4.36 o 
   5  -1  12        6.43        5.86      6.45 o 
   6  -1  12        2.01        5.06      3.91 o 
  -6   0  12      375.95      359.93     15.90 o 
  -5   0  12      355.81      360.27     15.15 o 
  -4   0  12       21.05       32.10      5.33 o 
  -3   0  12       14.44       31.83      8.57 o 
  -2   0  12      103.95      101.07     12.82 o 
  -1   0  12      449.74      455.70     23.25 o 
   0   0  12      400.08      424.15     42.76 o 
   1   0  12        6.26        2.43      2.65 o 
   2   0  12       46.56       43.56      6.28 o 
   3   0  12       23.89       24.86      5.02 o 
   4   0  12       39.35       37.79     14.71 o 
   5   0  12       68.40       93.58     11.44 o 
   6   0  12      157.08      168.76     21.25 o 
   7   0  12        7.71        7.54      4.20 o 
  -7   1  12      240.37      238.05     15.82 o 
  -6   1  12        4.84        8.51      3.81 o 
  -5   1  12       84.59       97.55      9.05 o 
  -4   1  12      292.95      282.27     27.35 o 
  -3   1  12      411.26      427.76     15.04 o 
  -2   1  12      334.11      372.60     20.94 o 
  -1   1  12        9.61       12.45      6.26 o 
   0   1  12      203.03      184.91     10.23 o 
   1   1  12      284.64      284.35     12.11 o 
   2   1  12      104.75      110.45      8.54 o 
   3   1  12      220.73      211.27     11.12 o 
   4   1  12       36.51       43.54      6.58 o 
   5   1  12       65.25       64.88     10.45 o 
   6   1  12      218.18      242.93     12.92 o 
   7   1  12       31.38       24.45      6.97 o 
  -7   2  12       32.56       25.03      8.66 o 
  -6   2  12      307.95      265.99     13.51 o 
  -5   2  12        0.04        9.00      3.67 o 
  -4   2  12       24.84       20.41      5.66 o 
  -3   2  12      200.37      203.60     10.57 o 
  -2   2  12      101.50      108.26     10.21 o 
  -1   2  12       72.84       79.70     11.28 o 
   0   2  12      106.02      111.95     11.66 o 
   1   2  12      376.29      365.38     19.34 o 
   2   2  12      313.79      337.34     16.38 o 
   3   2  12      189.77      203.46     10.62 o 
   4   2  12      281.32      294.48     12.87 o 
   5   2  12       41.91       50.77      7.01 o 
   6   2  12       13.68       17.81      4.73 o 
   7   2  12        7.02        4.01      3.77 o 
   8   2  12       20.73       31.69      6.67 o 
  -7   3  12        4.27        5.34      3.82 o 
  -6   3  12       55.71       67.34     11.66 o 
  -5   3  12      177.04      175.51     11.48 o 
  -4   3  12       42.16       33.94     12.57 o 
  -3   3  12        0.02        0.85      2.43 o 
  -2   3  12      128.75      145.61      9.19 o 
  -1   3  12       88.63       86.00      7.25 o 
   0   3  12       88.03       99.24     13.13 o 
   1   3  12     1239.59     1249.87     25.05 o 
   2   3  12      134.01      192.17     14.29 o 
   3   3  12      419.06      433.16     15.15 o 
   4   3  12       27.16       15.57      5.47 o 
   5   3  12       22.70       20.85      4.81 o 
   6   3  12       77.45       78.88     11.59 o 
   7   3  12      288.46      266.91     13.58 o 
   8   3  12      104.65       82.42     10.69 o 
  -7   4  12        2.06       -0.28      3.37 o 
  -6   4  12        0.42       -2.60      6.20 o 
  -5   4  12       16.29       20.00      4.84 o 
  -4   4  12        0.23        2.00      2.70 o 
  -3   4  12      162.73      174.92     10.08 o 
  -2   4  12      623.76      677.81     30.98 o 
  -1   4  12      360.39      341.86     14.64 o 
   0   4  12       34.81       39.86      5.39 o 
   1   4  12      208.22      198.73      9.82 o 
   2   4  12        0.53        1.60      2.56 o 
   3   4  12      197.92      208.91     10.38 o 
   4   4  12      162.76      178.33     23.37 o 
   5   4  12       71.24       74.50     11.38 o 
   6   4  12      152.16      158.40     20.26 o 
   7   4  12      471.48      455.60     37.16 o 
   8   4  12       35.69       16.02      7.67 o 
  -7   5  12       10.52        2.65      3.84 o 
  -6   5  12       20.90       25.17      5.56 o 
  -5   5  12      137.68      148.62     13.07 o 
  -4   5  12        0.29        4.91      4.63 o 
  -3   5  12      212.95      235.37     13.13 o 
  -2   5  12      638.40      642.73     33.03 o 
  -1   5  12       20.11       23.56      5.56 o 
   0   5  12       33.21       36.14      5.89 o 
   1   5  12       83.12       82.29      5.41 o 
   2   5  12       13.24       12.61      3.78 o 
   3   5  12       52.61       55.13      6.32 o 
   4   5  12       12.36       11.70      3.63 o 
   5   5  12        1.57        3.65      2.75 o 
   6   5  12      254.76      257.28     12.43 o 
   7   5  12      137.57      150.13     10.73 o 
   8   5  12        0.59       -2.14      4.24 o 
  -7   6  12       58.84       51.07      9.30 o 
  -6   6  12       18.02       10.90      4.26 o 
  -5   6  12       78.37       72.64      8.28 o 
  -4   6  12       30.20       20.44      7.37 o 
  -3   6  12      352.11      343.84     16.34 o 
  -2   6  12      410.90      389.13     23.59 o 
  -1   6  12        2.25        4.09      2.99 o 
   0   6  12       15.41       21.61      4.69 o 
   1   6  12        3.14        4.85      2.45 o 
   2   6  12       83.36       99.56      5.88 o 
   3   6  12      174.50      178.46      9.37 o 
   4   6  12       88.29       75.20     11.10 o 
   5   6  12        9.20       10.34      3.44 o 
   6   6  12      202.98      222.70     25.72 o 
   7   6  12      226.02      272.28     19.77 o 
   8   6  12       32.84       13.75      6.97 o 
  -6   7  12       15.33       11.83      5.69 o 
  -5   7  12       60.21       48.62     11.89 o 
  -4   7  12       60.49       49.87      6.84 o 
  -3   7  12      306.75      332.95     13.76 o 
  -2   7  12      125.78      118.98      8.66 o 
  -1   7  12        4.89        3.18      2.51 o 
   0   7  12      203.19      193.35     29.50 o 
   1   7  12       16.72       13.70      3.03 o 
   2   7  12        0.44       -0.78      2.07 o 
   3   7  12        7.35       15.19      3.13 o 
   4   7  12      233.19      274.27     15.93 o 
   5   7  12        9.30       17.89      6.56 o 
   6   7  12       17.91       20.83      7.64 o 
   7   7  12      136.78      132.62     15.63 o 
   8   7  12       21.70       18.84      7.73 o 
  -6   8  12      171.57      182.76     12.59 o 
  -5   8  12       46.53       68.95      9.51 o 
  -4   8  12       33.93       35.92      7.68 o 
  -3   8  12       80.15       92.00      8.37 o 
  -2   8  12        5.16        1.39      2.66 o 
  -1   8  12       19.88       30.07      7.51 o 
   0   8  12        6.79        3.90      2.71 o 
   1   8  12       17.24       24.45      7.84 o 
   2   8  12        9.04        7.72      3.60 o 
   3   8  12       69.14       89.93      5.80 o 
   4   8  12       26.34       18.03      3.91 o 
   5   8  12      314.95      318.47     19.70 o 
   6   8  12       69.17       75.37     12.47 o 
   7   8  12        1.04       -0.11      5.07 o 
   8   8  12       28.34       32.13      9.94 o 
  -6   9  12      206.63      223.81     13.92 o 
  -5   9  12      139.42      125.61     10.61 o 
  -4   9  12       63.95       76.07      8.42 o 
  -3   9  12       54.25       55.19      7.24 o 
  -2   9  12       39.26       28.11      9.35 o 
  -1   9  12       12.64        8.72      3.91 o 
   0   9  12      192.45      205.31     13.59 o 
   1   9  12      298.22      297.62     25.27 o 
   2   9  12       17.76       18.53      3.37 o 
   3   9  12        1.07       -2.06      3.10 o 
   4   9  12       17.70       24.66      4.85 o 
   5   9  12      128.66      155.12     14.96 o 
   6   9  12      197.81      233.85     19.16 o 
   7   9  12       16.13        7.71      5.56 o 
   8   9  12        0.63        0.56      4.50 o 
  -5  10  12       64.42       65.15      8.45 o 
  -4  10  12       24.43       17.68      4.74 o 
  -3  10  12       96.23      118.12     10.01 o 
  -2  10  12      296.19      308.76     13.48 o 
  -1  10  12      127.33      134.80      9.32 o 
   0  10  12       90.90       97.71      7.95 o 
   1  10  12       28.05       18.51      6.37 o 
   2  10  12      123.89      127.23      8.63 o 
   3  10  12      267.69      283.60     12.50 o 
   4  10  12      263.20      260.46     11.81 o 
   5  10  12       43.30       46.83      6.32 o 
   6  10  12        2.08        1.34      4.03 o 
   7  10  12       10.53        4.18      5.07 o 
   8  10  12       11.71        3.68      5.54 o 
  -5  11  12       10.79        2.66      4.00 o 
  -4  11  12       98.98       96.21      9.49 o 
  -3  11  12       45.40       43.86      6.92 o 
  -2  11  12       17.22       21.10      5.07 o 
  -1  11  12       45.60       39.75      6.15 o 
   0  11  12      115.28      131.80     14.07 o 
   1  11  12      216.27      194.42     16.15 o 
   2  11  12        1.36        4.00      4.49 o 
   3  11  12        5.61        9.75      3.54 o 
   4  11  12       24.86       22.09      4.82 o 
   5  11  12        0.76        6.22      3.21 o 
   6  11  12      220.57      201.36     11.72 o 
   7  11  12      134.99      130.11     15.29 o 
  -4  12  12       25.17       27.10      6.16 o 
  -3  12  12       76.48       85.07     17.69 o 
  -2  12  12      131.84      149.68     10.56 o 
  -1  12  12       85.90       91.83     13.19 o 
   0  12  12        3.88        1.08      4.03 o 
   1  12  12       14.70       14.27      6.37 o 
   2  12  12        0.20       -2.49      3.92 o 
   3  12  12       17.57       18.01      4.36 o 
   4  12  12      141.89      146.98     10.29 o 
   5  12  12        1.37        4.22      3.19 o 
   6  12  12      106.70      124.17     10.14 o 
   7  12  12      203.53      207.14     12.95 o 
  -3  13  12       33.09       30.36      9.16 o 
  -2  13  12      215.79      237.62     20.46 o 
  -1  13  12       36.94       17.84      7.60 o 
   0  13  12       12.27        5.74      5.22 o 
   1  13  12       91.06      126.82     15.22 o 
   2  13  12        2.81        2.23      4.96 o 
   3  13  12       16.29       11.67      6.31 o 
   4  13  12       60.12       75.67     13.60 o 
   5  13  12       36.64       25.13      5.46 o 
   6  13  12        3.64        5.87      4.54 o 
  -1  14  12        3.63        4.09      6.45 o 
   0  14  12        5.12        1.21      5.41 o 
   1  14  12       22.98        8.88      6.78 o 
   2  14  12        4.25        5.17      5.39 o 
   3  14  12       26.84       16.07      9.14 o 
   4  14  12        3.20        4.30      3.67 o 
   5  14  12        0.31        0.66      3.18 o 
   1  15  12       29.67       37.57      9.70 o 
   2  15  12        0.26        5.91      6.00 o 
  -1  -4  13      101.30       83.99     14.14 o 
   0  -4  13       50.10       81.56      9.48 o 
   1  -4  13      235.04      244.51     14.26 o 
  -3  -3  13       64.39       81.76     13.27 o 
  -2  -3  13        2.82       16.02      7.12 o 
  -1  -3  13      264.55      304.76     21.44 o 
   0  -3  13       78.11       93.42     11.05 o 
   1  -3  13       21.70       27.13      5.87 o 
   2  -3  13       25.85       23.65      6.51 o 
   3  -3  13      156.85      173.24     22.41 o 
  -4  -2  13        7.51        6.93      6.54 o 
  -3  -2  13      129.56      107.57     14.49 o 
  -2  -2  13        5.55        5.87      5.95 o 
  -1  -2  13       15.05       23.69      7.88 o 
   0  -2  13       25.28       13.84      5.00 o 
   1  -2  13      214.59      215.13     15.31 o 
   2  -2  13        3.83        9.27      3.98 o 
   3  -2  13      135.82      125.31     12.22 o 
   4  -2  13      113.68      110.86     10.81 o 
  -5  -1  13       25.26       28.30      8.66 o 
  -4  -1  13       25.93       28.91      9.07 o 
  -3  -1  13       17.59       23.82      8.36 o 
  -2  -1  13       16.85       10.91      6.17 o 
  -1  -1  13       17.57       15.52      6.24 o 
   0  -1  13      151.76      152.03     10.65 o 
   1  -1  13      107.79      102.56      9.28 o 
   2  -1  13       12.60        7.20      3.76 o 
   3  -1  13      110.23      112.12     18.30 o 
   4  -1  13        0.01        1.54      3.57 o 
   5  -1  13       61.14       62.87      8.63 o 
  -5   0  13       41.04       33.14      6.32 o 
  -4   0  13        0.43        5.30      5.61 o 
  -3   0  13       36.44       22.32      7.62 o 
  -2   0  13       60.49       55.37     11.17 o 
  -1   0  13       16.59        6.93      5.43 o 
   0   0  13      443.29      400.42     15.15 o 
   1   0  13        6.13        6.49      3.43 o 
   2   0  13      201.70      193.70     11.35 o 
   3   0  13       93.04      108.35     13.33 o 
   4   0  13        9.48       13.17      5.39 o 
   5   0  13      112.27      135.11     11.10 o 
   6   0  13        3.78        2.43      3.64 o 
  -6   1  13        7.03       11.25      5.46 o 
  -5   1  13       34.99       37.29      6.36 o 
  -4   1  13      123.52      106.57      9.26 o 
  -3   1  13       10.57        4.68      5.05 o 
  -2   1  13      146.10      162.83     16.07 o 
  -1   1  13       13.08        7.02      5.30 o 
   0   1  13       42.99       51.43      6.79 o 
   1   1  13      156.01      168.95     10.53 o 
   2   1  13      516.51      573.52     18.38 o 
   3   1  13       96.94       99.72      8.97 o 
   4   1  13       14.01        7.00      3.65 o 
   5   1  13        1.74        4.87      3.41 o 
   6   1  13       76.03       63.98     12.16 o 
  -6   2  13       53.20       38.83      8.27 o 
  -5   2  13       84.26       65.93      8.07 o 
  -4   2  13      103.89      108.26     13.93 o 
  -3   2  13        9.00        9.43      3.95 o 
  -2   2  13        0.81        0.35      3.64 o 
  -1   2  13      334.35      364.39     21.05 o 
   0   2  13       76.56       89.77     12.04 o 
   1   2  13        4.53        5.76      3.70 o 
   2   2  13       12.73       10.19      5.63 o 
   3   2  13      214.45      195.78     11.13 o 
   4   2  13       17.35       22.10      6.16 o 
   5   2  13       45.22       28.34      5.87 o 
   6   2  13      128.77      138.88     25.99 o 
   7   2  13       49.56       55.88      8.06 o 
  -6   3  13        0.87        0.93      3.67 o 
  -5   3  13      166.04      130.39     10.33 o 
  -4   3  13        1.63        2.19      3.05 o 
  -3   3  13      224.42      222.79     11.83 o 
  -2   3  13        0.06        2.80      2.84 o 
  -1   3  13      256.31      247.27     17.26 o 
   0   3  13        1.24        0.13      4.01 o 
   1   3  13       69.11       53.71      6.45 o 
   2   3  13       13.76       19.74      4.39 o 
   3   3  13       28.78       34.95      5.76 o 
   4   3  13        8.16        3.48      7.34 o 
   5   3  13        0.01        3.12      3.28 o 
   6   3  13       48.55       42.14      6.88 o 
   7   3  13       93.49      102.18     15.87 o 
  -6   4  13       38.55       38.54      7.06 o 
  -5   4  13       76.74       87.36      9.06 o 
  -4   4  13        0.00        1.13      4.76 o 
  -3   4  13      106.21      100.37     10.34 o 
  -2   4  13       52.13       57.91     13.68 o 
  -1   4  13        4.49        6.26      3.12 o 
   0   4  13      130.20      120.87     12.95 o 
   1   4  13      103.00      101.37     11.05 o 
   2   4  13        2.98        1.88      2.63 o 
   3   4  13      285.73      312.80     13.10 o 
   4   4  13      123.13      118.15      9.32 o 
   5   4  13      169.58      203.50     15.58 o 
   6   4  13        2.12        3.64      7.15 o 
   7   4  13        5.83       -0.88      3.33 o 
  -6   5  13       40.74       34.24      6.57 o 
  -5   5  13       39.19       36.09      6.33 o 
  -4   5  13       28.18       30.10      5.72 o 
  -3   5  13        9.88        5.05      3.15 o 
  -2   5  13       21.73       28.15      5.11 o 
  -1   5  13        3.65        6.87      3.21 o 
   0   5  13       86.18      101.99     16.15 o 
   1   5  13      298.07      296.08     12.23 o 
   2   5  13      139.59      140.22      9.53 o 
   3   5  13      156.79      162.01      9.98 o 
   4   5  13       68.14       75.25      8.43 o 
   5   5  13      193.97      242.98     12.15 o 
   6   5  13      458.85      458.39     17.25 o 
   7   5  13      143.76      134.92     10.77 o 
   8   5  13      108.94      125.67     16.76 o 
  -6   6  13        9.56        6.85      3.94 o 
  -5   6  13        9.89        9.50      4.33 o 
  -4   6  13       17.09       16.81      4.56 o 
  -3   6  13        1.21        2.60      4.90 o 
  -2   6  13       38.67       50.11      6.53 o 
  -1   6  13        6.76        8.65      4.23 o 
   0   6  13        2.95        1.20      2.38 o 
   1   6  13        1.16       -1.77      2.37 o 
   2   6  13       22.51       25.01      5.01 o 
   3   6  13      349.47      410.45     17.21 o 
   4   6  13      178.50      177.52     10.63 o 
   5   6  13       24.71       21.72      5.90 o 
   6   6  13       14.94       23.18      5.26 o 
   7   6  13        4.65        5.07      4.85 o 
   8   6  13       52.83       45.43     10.93 o 
  -6   7  13       33.81       41.47      9.19 o 
  -5   7  13        5.48        4.23      3.39 o 
  -4   7  13        0.18        3.71      3.05 o 
  -3   7  13        0.17        1.59      5.66 o 
  -2   7  13       38.52       36.54      6.86 o 
  -1   7  13      171.66      175.14     10.08 o 
   0   7  13      171.25      192.46     15.43 o 
   1   7  13       69.69       80.81      8.42 o 
   2   7  13        3.01       -5.49      4.30 o 
   3   7  13       73.25       75.67      7.37 o 
   4   7  13       14.71        9.12      3.78 o 
   5   7  13       14.48       11.43      4.18 o 
   6   7  13       25.02       24.01      7.15 o 
   7   7  13       24.89       16.33      7.15 o 
   8   7  13       17.55        5.30      5.82 o 
  -5   8  13        9.53       12.87      4.67 o 
  -4   8  13       19.94       23.27      5.20 o 
  -3   8  13       39.52       50.96      6.94 o 
  -2   8  13       23.82       30.67      5.42 o 
  -1   8  13      116.06       88.37     14.66 o 
   0   8  13      377.23      390.64     17.65 o 
   1   8  13       55.41       63.22      6.64 o 
   2   8  13        6.12        5.97      2.34 o 
   3   8  13       99.73      126.29      8.66 o 
   4   8  13      213.30      239.52     16.98 o 
   5   8  13        5.06        1.91      3.85 o 
   6   8  13      105.98      143.21     15.72 o 
   7   8  13       51.46       39.95     10.41 o 
  -5   9  13       44.08       50.40      7.89 o 
  -4   9  13       34.13       17.51      4.94 o 
  -3   9  13      176.48      179.97     11.53 o 
  -2   9  13      143.47      174.73     10.97 o 
  -1   9  13        2.51       -1.92      2.23 o 
   0   9  13       58.08       43.45      7.55 o 
   1   9  13       10.93       16.45      4.06 o 
   2   9  13       21.55       21.10      4.39 o 
   3   9  13      246.51      245.82     11.24 o 
   4   9  13      365.35      365.13     20.74 o 
   5   9  13       15.32       34.95      9.05 o 
   6   9  13       53.52       71.09     12.32 o 
   7   9  13       23.97       35.25      9.20 o 
  -4  10  13       44.59       52.44      9.85 o 
  -3  10  13       71.94       66.33      8.07 o 
  -2  10  13        4.15        2.28      3.34 o 
  -1  10  13       20.01       18.16      4.49 o 
   0  10  13       30.80       29.82      5.43 o 
   1  10  13       39.18       50.68      6.28 o 
   2  10  13       67.87       51.92      9.48 o 
   3  10  13       77.13       56.22     12.62 o 
   4  10  13       80.90       66.41     14.60 o 
   5  10  13       38.90       50.49      9.98 o 
   6  10  13       42.39       48.00      9.94 o 
   7  10  13        0.40        1.36      4.57 o 
  -4  11  13       26.55       23.92      5.62 o 
  -3  11  13       60.79       62.90      8.13 o 
  -2  11  13        2.08        1.66      4.22 o 
  -1  11  13      267.24      279.75     13.00 o 
   0  11  13        2.56        3.25      4.59 o 
   1  11  13        5.32        6.26      5.33 o 
   2  11  13       15.47       14.85      6.47 o 
   3  11  13       86.96       62.44      7.11 o 
   4  11  13       19.59       17.86      4.56 o 
   5  11  13       21.70       25.77      5.15 o 
   6  11  13       39.26       20.07      7.43 o 
  -3  12  13       25.91       29.38      6.79 o 
  -2  12  13        6.92       12.10      4.65 o 
  -1  12  13        1.18       -0.52      4.68 o 
   0  12  13       55.34       60.80     11.41 o 
   1  12  13       24.26       23.47      7.43 o 
   2  12  13       37.03       44.06      9.66 o 
   3  12  13      186.71      197.62     11.27 o 
   4  12  13       48.66       36.70      7.35 o 
   5  12  13        1.48        2.71      3.24 o 
   6  12  13        0.52        2.98      3.72 o 
  -2  13  13       32.53       55.76     11.78 o 
  -1  13  13       13.70       31.27      9.55 o 
   0  13  13      155.72      177.79     17.80 o 
   1  13  13       56.87       76.76     12.88 o 
   2  13  13        0.80       -0.95      3.94 o 
   3  13  13       86.47      100.21     13.60 o 
   4  13  13       76.13       80.90     22.14 o 
   5  13  13       28.20       23.66      5.29 o 
   0  14  13       51.02       67.30     12.60 o 
   1  14  13       43.32       39.32     10.63 o 
   2  14  13       95.14      108.28     14.72 o 
   3  14  13       65.42       62.97     11.67 o 
  -2  -2  14        9.85        6.56      6.06 o 
  -1  -2  14       77.85       69.48     12.95 o 
   0  -2  14      473.13      517.82     28.62 o 
   1  -2  14       12.45        9.91      5.60 o 
   2  -2  14        1.07        0.26      3.63 o 
  -3  -1  14      126.08      116.95     15.48 o 
  -2  -1  14        9.48        5.17      5.65 o 
  -1  -1  14       32.68       32.54      8.94 o 
   0  -1  14      182.68      223.37     19.81 o 
   1  -1  14      216.25      217.50     18.31 o 
   2  -1  14        4.76       -1.41      3.37 o 
   3  -1  14       64.97       49.05      7.60 o 
   4  -1  14        3.02       -3.03      4.42 o 
  -4   0  14        8.15       13.66      7.43 o 
  -3   0  14       59.67       61.75     12.21 o 
  -2   0  14       23.18       31.27      8.83 o 
  -1   0  14        3.71        9.42      6.28 o 
   0   0  14       83.49       88.04     13.45 o 
   1   0  14        3.46       -0.21      3.36 o 
   2   0  14       53.53       64.23      8.66 o 
   3   0  14      120.43      145.85     11.38 o 
   4   0  14       90.59       79.48     17.57 o 
   5   0  14      109.72      140.82     11.77 o 
  -4   1  14        8.28        3.05      5.35 o 
  -3   1  14        7.91        9.55      5.93 o 
  -2   1  14       13.47        7.90      5.85 o 
  -1   1  14       16.12       17.02      6.86 o 
   0   1  14       89.01      105.53     13.84 o 
   1   1  14      216.24      221.37     12.27 o 
   2   1  14        0.70        9.04      3.86 o 
   3   1  14        0.53        3.83      3.39 o 
   4   1  14       63.48       64.69      8.43 o 
   5   1  14      194.02      221.97     53.38 o 
  -5   2  14       10.35        5.74      4.11 o 
  -4   2  14      148.32      137.52     10.61 o 
  -3   2  14       75.52       62.36     11.69 o 
  -2   2  14        5.64        7.77      5.56 o 
  -1   2  14        0.94        6.99      4.66 o 
   0   2  14       58.68       49.84     10.11 o 
   1   2  14      100.33       98.00      8.74 o 
   2   2  14      219.86      270.08     12.97 o 
   3   2  14      186.50      203.76     12.34 o 
   4   2  14       18.29       21.92      4.92 o 
   5   2  14       38.10       42.12      7.11 o 
   6   2  14       41.36       41.05      7.15 o 
  -5   3  14        9.84       11.96      4.58 o 
  -4   3  14       18.67       11.30      9.91 o 
  -3   3  14       19.84       13.49      4.48 o 
  -2   3  14        4.30        7.67      5.95 o 
  -1   3  14       70.04      102.27     13.55 o 
   0   3  14      304.21      343.82     21.39 o 
   1   3  14       12.81       12.86      5.91 o 
   2   3  14      252.49      297.38     22.01 o 
   3   3  14       89.17       95.41      8.85 o 
   4   3  14        0.79        2.13      3.45 o 
   5   3  14        5.64        3.23      3.36 o 
   6   3  14       28.77       26.66      5.96 o 
  -5   4  14       17.61        8.53      4.29 o 
  -4   4  14       19.67       16.16      5.52 o 
  -3   4  14       68.27       57.37      7.31 o 
  -2   4  14       11.85       13.39      5.49 o 
  -1   4  14       70.77       89.04     12.69 o 
   0   4  14      703.89      655.32     28.60 o 
   1   4  14       29.61       18.27      6.99 o 
   2   4  14        9.97        8.27      3.83 o 
   3   4  14       24.46       32.23      9.87 o 
   4   4  14       18.86       15.58      6.52 o 
   5   4  14       20.63       19.42      5.15 o 
   6   4  14       38.35       49.29      7.62 o 
   7   4  14       48.91       67.45      9.08 o 
  -5   5  14        4.39        8.87      4.03 o 
  -4   5  14       20.55       13.87      4.58 o 
  -3   5  14      111.29      139.99     10.40 o 
  -2   5  14       22.54       27.23      5.35 o 
  -1   5  14       52.03       52.79     10.48 o 
   0   5  14      227.63      269.25     18.25 o 
   1   5  14       36.28       35.88      8.53 o 
   2   5  14        7.16        5.98      3.27 o 
   3   5  14       44.08       34.27      5.86 o 
   4   5  14       74.60       82.81     14.10 o 
   5   5  14       32.40       39.91     11.30 o 
   6   5  14       17.57       25.87      8.31 o 
   7   5  14        1.38       -0.83      3.64 o 
  -5   6  14       12.57        5.63      4.33 o 
  -4   6  14        0.19        0.42      3.16 o 
  -3   6  14       28.33       30.50      7.25 o 
  -2   6  14        0.71        0.25      2.89 o 
  -1   6  14      627.49      603.76     18.42 o 
   0   6  14      396.74      398.82     21.85 o 
   1   6  14       83.34       67.86     10.48 o 
   2   6  14       82.54       67.02      7.22 o 
   3   6  14        5.84        6.40      3.77 o 
   4   6  14       10.50        4.74      3.50 o 
   5   6  14      117.70      128.38     27.48 o 
   6   6  14       49.41       54.20      7.55 o 
   7   6  14       39.22       41.59     10.39 o 
  -5   7  14       62.75       72.12      8.97 o 
  -4   7  14       14.90       12.46      4.48 o 
  -3   7  14       33.78       34.35      6.20 o 
  -2   7  14       31.81       25.35      5.09 o 
  -1   7  14      260.01      287.06     12.89 o 
   0   7  14      323.61      305.76     13.06 o 
   1   7  14        7.83        8.57      5.50 o 
   2   7  14       41.40       40.60      8.23 o 
   3   7  14      170.44      169.22     10.40 o 
   4   7  14       19.43       30.37      9.58 o 
   5   7  14       46.52       45.17      6.80 o 
   6   7  14       21.87       24.94      8.27 o 
   7   7  14       15.64       19.53      7.62 o 
  -4   8  14       14.81       14.63      4.74 o 
  -3   8  14       28.09       28.12      5.70 o 
  -2   8  14      110.81      114.73     10.54 o 
  -1   8  14       43.52       46.62      6.67 o 
   0   8  14        3.04        4.39      3.05 o 
   1   8  14       13.25       12.63      4.12 o 
   2   8  14        2.54        1.84      4.31 o 
   3   8  14      147.04      148.48     19.21 o 
   4   8  14      113.01      127.69     14.07 o 
   5   8  14       30.00       31.98      8.73 o 
   6   8  14       44.25       45.25     10.61 o 
   7   8  14        1.62       -3.38      5.05 o 
  -4   9  14        0.24        3.06      3.68 o 
  -3   9  14        6.03        2.86      3.30 o 
  -2   9  14        0.07       -0.71      2.77 o 
  -1   9  14       15.05       14.73      4.50 o 
   0   9  14      332.04      343.29     14.06 o 
   1   9  14      181.59      172.44     19.73 o 
   2   9  14        1.55        6.61      3.50 o 
   3   9  14       10.06        5.48      5.20 o 
   4   9  14      115.87      108.83     13.12 o 
   5   9  14       60.77       64.65     11.37 o 
   6   9  14       50.00       65.11     12.15 o 
  -4  10  14       12.83        7.71      4.14 o 
  -3  10  14       99.61      104.90      9.93 o 
  -2  10  14       32.37       40.10      6.38 o 
  -1  10  14        0.79       -0.77      2.99 o 
   0  10  14       47.09       57.42      7.11 o 
   1  10  14      253.73      297.11     19.35 o 
   2  10  14      174.31      165.84     15.14 o 
   3  10  14      174.48      163.98     14.31 o 
   4  10  14        7.57        7.15      4.89 o 
   5  10  14       22.01       21.37      7.54 o 
   6  10  14       33.25       28.28      8.90 o 
  -3  11  14       62.46       65.28      8.37 o 
  -2  11  14       96.11      112.38     10.04 o 
  -1  11  14      151.56      159.18     10.97 o 
   0  11  14      109.76      119.93     14.40 o 
   1  11  14        0.02        0.02      4.74 o 
   2  11  14       67.80       42.24      9.40 o 
   3  11  14      107.71      126.30     13.62 o 
   4  11  14       72.79       81.39      8.19 o 
   5  11  14       78.08       86.96     12.69 o 
   6  11  14       43.41       33.45      8.68 o 
  -2  12  14        0.75       -3.98      3.19 o 
  -1  12  14      168.02      187.71     18.27 o 
   0  12  14      188.22      212.98     18.73 o 
   1  12  14      130.14      138.30     15.27 o 
   2  12  14       20.10        5.13      5.48 o 
   3  12  14        3.01        5.30      4.96 o 
   4  12  14       13.88       17.89      4.74 o 
   5  12  14       71.06       78.04     12.26 o 
  -1  13  14       11.33        8.96      6.76 o 
   0  13  14      116.48      144.62     17.11 o 
   1  13  14       81.75      107.64     14.94 o 
   2  13  14      223.12      214.14     18.62 o 
   3  13  14      146.26      155.83     15.96 o 
   4  13  14      128.01      126.59     12.62 o 
  -2   0  15       53.77       54.02     11.97 o 
  -1   0  15       52.20       81.65     14.29 o 
   0   0  15      204.89      205.44     19.49 o 
   1   0  15        6.42        4.07      6.30 o 
   2   0  15      126.86      146.75     14.98 o 
  -3   1  15       21.74       25.12      8.60 o 
  -2   1  15       96.73       79.77     13.51 o 
  -1   1  15       18.23       10.65      7.32 o 
   0   1  15       20.80       19.66      8.12 o 
   1   1  15        1.84       -1.08      5.11 o 
   2   1  15       76.24       75.91      8.88 o 
   3   1  15       18.37       23.62      5.76 o 
   4   1  15       66.19       62.25     17.42 o 
  -3   2  15       16.87        8.94      6.89 o 
  -2   2  15        0.05       -4.48      3.70 o 
  -1   2  15       31.63       47.98     10.72 o 
   0   2  15        2.70       -2.14      3.88 o 
   1   2  15       85.87       92.87     13.66 o 
   2   2  15       31.64       35.01     14.96 o 
   3   2  15        0.02        4.60      3.39 o 
   4   2  15       19.65       18.25      8.62 o 
  -3   3  15      132.80      167.96     18.01 o 
  -2   3  15        1.02       -4.14      4.27 o 
  -1   3  15       29.86       48.22     10.57 o 
   0   3  15        6.19        0.13      4.61 o 
   1   3  15        0.33        1.69      4.89 o 
   2   3  15       23.35       26.66      5.76 o 
   3   3  15      135.70      150.36     21.25 o 
   4   3  15       48.52       44.24      7.26 o 
   5   3  15       46.76       55.27     11.62 o 
  -4   4  15       58.96       41.71      7.24 o 
  -3   4  15       48.57       64.18     12.28 o 
  -2   4  15       16.88        6.17      6.11 o 
  -1   4  15       14.66        8.88      6.02 o 
   0   4  15       16.29       17.34      7.38 o 
   1   4  15        0.04       -1.58      3.49 o 
   2   4  15       81.00       92.71     14.67 o 
   3   4  15      320.04      335.38     16.09 o 
   4   4  15      219.41      229.61     13.11 o 
   5   4  15       28.86       19.73      5.33 o 
  -4   5  15       52.81       58.20      7.89 o 
  -3   5  15        2.73        2.32      3.55 o 
  -2   5  15       18.49       23.06      7.77 o 
  -1   5  15      130.52      142.02     15.59 o 
   0   5  15       65.59       61.19     11.19 o 
   1   5  15        1.03       -2.14      3.85 o 
   2   5  15        1.79        6.41      5.74 o 
   3   5  15       78.86       90.66      9.11 o 
   4   5  15      106.86      110.06     19.44 o 
   5   5  15      175.76      224.93     13.62 o 
   6   5  15       48.90       43.37      7.46 o 
  -4   6  15       14.75       15.70      6.31 o 
  -3   6  15      109.36      110.56     16.51 o 
  -2   6  15       54.50       51.16      9.83 o 
  -1   6  15       73.67       56.97     10.93 o 
   0   6  15       71.54       72.08     11.65 o 
   1   6  15       47.31       41.72      8.68 o 
   2   6  15      316.04      313.90     20.20 o 
   3   6  15       59.43       83.36     16.19 o 
   4   6  15       17.25       11.97      8.44 o 
   5   6  15       63.31       65.37     15.06 o 
   6   6  15       94.06       92.13      9.78 o 
  -4   7  15        0.09       -0.56      3.18 o 
  -3   7  15       46.57       46.10     14.11 o 
  -2   7  15      105.12       95.04      9.09 o 
  -1   7  15      221.76      209.24     21.28 o 
   0   7  15       81.74       84.62     12.67 o 
   1   7  15       34.39       43.41      9.59 o 
   2   7  15      331.29      322.95     20.01 o 
   3   7  15      190.38      227.27     14.91 o 
   4   7  15       44.98       35.16      6.12 o 
   5   7  15       76.46       73.32      8.88 o 
   6   7  15       32.08       38.41     10.48 o 
  -3   8  15        0.08        0.99      3.15 o 
  -2   8  15       10.17        9.83      4.41 o 
  -1   8  15      169.84      192.90     11.85 o 
   0   8  15      129.22      142.02     16.83 o 
   1   8  15       27.74       21.09      7.32 o 
   2   8  15       24.41       33.89      8.53 o 
   3   8  15        7.99       12.25      4.25 o 
   4   8  15       12.21        7.06      5.46 o 
   5   8  15      126.42      156.92     16.82 o 
   6   8  15      462.93      540.13     29.49 o 
  -3   9  15       93.42      105.30     11.32 o 
  -2   9  15       12.15        7.22      3.80 o 
  -1   9  15       22.86       29.21      6.92 o 
   0   9  15       95.79       95.35      8.79 o 
   1   9  15       28.37       48.39     16.75 o 
   2   9  15       13.83       26.18      7.38 o 
   4   9  15        0.20        2.06      4.94 o 
   5   9  15      116.93      120.26     15.09 o 
  -2  10  15        4.03        7.18      5.41 o 
  -1  10  15        1.12        3.30      3.66 o 
   0  10  15       11.75        8.56      4.02 o 
   1  10  15        0.01        3.26      3.46 o 
   2  10  15        7.62       -1.39      3.96 o 
   4  10  15       52.94       69.29     12.00 o 
   5  10  15       13.54       -2.38      5.02 o 
  -1  11  15       11.20       18.51      4.93 o 
   0  11  15       10.21       13.19      6.60 o 
   1  11  15       42.14       63.16     11.63 o 
   2  11  15        0.01       -5.59      3.72 o 
   4  11  15        0.19        4.57      4.87 o 
   0  12  15       27.80       20.98      8.18 o 
   1  12  15        6.32       13.27      6.30 o 
   2  12  15       22.89       29.45      8.60 o 
   3  12  15       20.61       13.79      6.60 o 
   0   2  16      114.92      137.97     17.15 o 
   1   2  16      110.55      112.98     15.48 o 
  -1   3  16        5.41        6.11      5.72 o 
   0   3  16        0.05       -2.10      5.15 o 
   1   3  16       67.97       90.85     14.36 o 
   2   3  16      229.89      247.23     20.87 o 
   3   3  16      112.03      119.42     10.96 o 
  -2   4  16       16.13        2.38      5.28 o 
  -1   4  16       68.05       72.51     12.78 o 
   0   4  16       92.69      121.12     15.72 o 
   1   4  16        0.23        2.73      5.89 o 
   2   4  16       41.11       34.86      9.25 o 
   3   4  16        5.54       10.48      6.16 o 
  -2   5  16       19.16       10.11      7.02 o 
  -1   5  16      118.78      113.14     15.24 o 
   0   5  16        2.99       10.39      6.15 o 
   1   5  16        0.18        7.28      5.67 o 
   2   5  16        6.30        6.50      5.93 o 
   3   5  16       53.24       76.42      8.99 o 
   4   5  16        4.77        3.24      4.01 o 
  -2   6  16        0.96        1.97      5.63 o 
  -1   6  16       17.69       10.74      7.15 o 
   0   6  16       81.19       85.07     13.12 o 
   1   6  16       53.88       68.57     12.13 o 
   2   6  16       21.57       22.50      7.69 o 
   3   6  16       28.46       33.02      9.25 o 
   4   6  16       67.05       62.70      8.33 o 
  -2   7  16       37.50       42.11      6.95 o 
  -1   7  16        2.25        0.17      5.02 o 
   0   7  16      144.37      128.23     15.35 o 
   1   7  16      180.48      138.69     15.37 o 
   2   7  16        0.52       -0.26      4.18 o 
   3   7  16        9.34       10.63      6.47 o 
   4   7  16        0.23        6.56      4.23 o 
  -2   8  16        8.92       15.03      4.91 o 
  -1   8  16       11.22        9.92      4.15 o 
   0   8  16      225.01      271.76     19.75 o 
   1   8  16       46.33       58.35     11.28 o 
   2   8  16        2.71        4.11      5.13 o 
   3   8  16       14.56        9.44      6.26 o 
   4   8  16       11.41        5.41      6.06 o 
  -1   9  16       90.36       95.23     12.60 o 
   0   9  16      224.16      218.28     18.36 o 
   1   9  16       13.79        6.97      6.11 o 
   2   9  16       69.43       92.00     12.56 o 
   4   9  16       24.45       20.98      8.10 o 
   0  10  16      128.31      122.01     10.29 o 
   1  10  16        4.57        2.01      5.30 o 
                                                 
